# Supplementary material for: Bis{2-[(2,4-dimethyl­phen­yl)imino­meth­yl]pyridine-κ2 N,N′}bis­(thio­cyanato-κN)cadmium
Source: Acta Crystallogr Sect E Struct Rep Online. 2012 Jan 31;68(Pt 2):m218–9. doi: 10.1107/S1600536812002772 (PMC3274934; doi:10.1107/S1600536812002772)
Supplement: Supplementary file 1 [file e-68-0m218-sup1.cif]

##############################################################################
#                                                                            #
# This CIF contains the data in a paper accepted for publication in          #
# Acta Crystallographica Section E. It conforms to the requirements of       #
# Notes for Authors for Acta Crystallographica Section E, and has been       #
# peer reviewed under the auspices of the IUCr Commission on Journals.       #
#                                                                            #
# Full details of the Crystallographic Information File format               #
# are given in the paper "The Crystallographic Information File (CIF):       #
# a New Standard Archive File for Crystallography" by S. R. Hall, F. H.      #
# Allen and I. D. Brown [Acta Cryst. (1991), A47, 655-685].                  #
#                                                                            #
# The current version of the core CIF dictionary is obtainable from          #
# ftp://ftp.iucr.org/pub/cif_core.dic.                                       #
#                                                                            #
# Software is freely available for graphical display of the structure(s)     #
# in this CIF. For information consult the CIF software page                 #
# http://www.iucr.org/resources/cif/software.                                #
#                                                                            #
# This file may be used for bona fide research purposes within the           #
# scientific community so long as proper attribution is given to the journal # 
# article from which it was obtained.                                        #
#                                                                            #
##############################################################################
data_I
_audit_creation_method     SHELXL-97
_chemical_name_systematic
;
Bis{2-[(2,4-dimethylphenyl)iminomethyl]pyridine-
\k^2^<i>N</i>,<i>N</i>'}bis(thiocyanato-\k<i>N</i>)cadmium
;
_chemical_name_common     ?
_chemical_formula_moiety     'C30 H28 Cd N6 S2'
_chemical_formula_sum     'C30 H28 Cd N6 S2'
_chemical_formula_iupac     '[Cd (N C S)2 (C14 H14 N2)2]'
_chemical_formula_weight     649.13
_chemical_melting_point     ?
_symmetry_cell_setting     orthorhombic
_symmetry_space_group_name_H-M     'P b c n'
_symmetry_space_group_name_Hall     '-P 2n 2ab'
loop_
    _symmetry_equiv_pos_as_xyz
    'x, y, z'
    '-x+1/2, -y+1/2, z+1/2'
    '-x, y, -z+1/2'
    'x+1/2, -y+1/2, -z'
    '-x, -y, -z'
    'x-1/2, y-1/2, -z-1/2'
    'x, -y, z-1/2'
    '-x-1/2, y-1/2, z'
_cell_length_a     11.285(2)
_cell_length_b     15.048(3)
_cell_length_c     17.576(4)
_cell_angle_alpha     90.00
_cell_angle_beta     90.00
_cell_angle_gamma     90.00
_cell_volume     2984.7(10)
_cell_formula_units_Z     4
_cell_measurement_reflns_used     4016
_cell_measurement_theta_min     2.26
_cell_measurement_theta_max     29.16
_cell_measurement_temperature     298(2)
_exptl_crystal_description     block
_exptl_crystal_colour     yellow
_exptl_crystal_size_max     0.45
_exptl_crystal_size_mid     0.4
_exptl_crystal_size_min     0.4
_exptl_crystal_density_diffrn     1.445
_exptl_crystal_density_meas     ?
_exptl_crystal_density_method     'not measured'
_exptl_crystal_F_000     1320.0
_exptl_absorpt_coefficient_mu     0.901
_exptl_absorpt_correction_type     numerical
_exptl_absorpt_process_details     'shape of crystal determined optically'
_exptl_absorpt_correction_T_min     0.406
_exptl_absorpt_correction_T_max     0.430
_exptl_special_details
;
;
_diffrn_ambient_temperature     298(2)
_diffrn_radiation_type     MoK\a
_diffrn_radiation_wavelength     0.71073
_diffrn_radiation_source     'fine-focus sealed tube'
_diffrn_radiation_monochromator     graphite
_diffrn_measurement_device_type     'Stoe IPDS II'
_diffrn_measurement_method     'rotation method'
_diffrn_detector_area_resol_mean     '0.15 mm'
_diffrn_reflns_number     12952
_diffrn_reflns_av_R_equivalents     0.0284
_diffrn_reflns_av_sigmaI/netI     0.0216
_diffrn_reflns_theta_min     2.26
_diffrn_reflns_theta_max     29.16
_diffrn_reflns_theta_full     29.16
_diffrn_measured_fraction_theta_max     0.995
_diffrn_measured_fraction_theta_full     0.995
_diffrn_reflns_limit_h_min     -15
_diffrn_reflns_limit_h_max     13
_diffrn_reflns_limit_k_min     -20
_diffrn_reflns_limit_k_max     18
_diffrn_reflns_limit_l_min     -20
_diffrn_reflns_limit_l_max     24
_diffrn_standards_number     ?
_diffrn_standards_interval_count     ?
_diffrn_standards_interval_time     ?
_diffrn_standards_decay_%     ?
_refine_special_details
;
Refinement of <i>F</i>^2^ against ALL reflections. The weighted <i>R</i>-factor
<i>wR</i> and goodness of fit <i>S</i> are based on <i>F</i>^2^, conventional
<i>R</i>-factors <i>R</i> are based on <i>F</i>, with <i>F</i> set to zero for
negative <i>F</i>^2^. The threshold expression of <i>F</i>^2^ >
\s(<i>F</i>^2^) is used only for calculating <i>R</i>-factors(gt) <i>etc</i>.
and is not relevant to the choice of reflections for refinement.
<i>R</i>-factors based on <i>F</i>^2^ are statistically about twice as large
as those based on <i>F</i>, and <i>R</i>- factors based on ALL data will be
even larger.
;
_reflns_number_total     4016
_reflns_number_gt     2589
_reflns_threshold_expression     I>2\s(I)
_refine_ls_structure_factor_coef     Fsqd
_refine_ls_matrix_type     full
_refine_ls_R_factor_all     0.0490
_refine_ls_R_factor_gt     0.0254
_refine_ls_wR_factor_gt     0.0688
_refine_ls_wR_factor_ref     0.0751
_refine_ls_goodness_of_fit_ref     0.998
_refine_ls_restrained_S_all     0.998
_refine_ls_number_reflns     4016
_refine_ls_number_parameters     181
_refine_ls_number_restraints     0
_refine_ls_hydrogen_treatment     constr
_refine_ls_weighting_scheme     calc
_refine_ls_weighting_details
         'calc w=1/[\s^2^(Fo^2^)+(0.0406P)^2^+0.0706P] where P=(Fo^2^+2Fc^2^)/3'
_atom_sites_solution_hydrogens     geom
_atom_sites_solution_primary     direct
_atom_sites_solution_secondary     difmap
_refine_ls_shift/su_max     0.001
_refine_ls_shift/su_mean     0.000
_refine_diff_density_max     0.201
_refine_diff_density_min     -0.392
_refine_ls_extinction_method     'SHELXL97 (Sheldrick, 2008)'
_refine_ls_extinction_coef     0.0048(4)
_refine_ls_extinction_expression
                                  'Fc^*^=kFc[1+0.001xFc^2^\l^3^/sin(2\q)]^-1/4^'
loop_
    _atom_type_symbol
    _atom_type_description
    _atom_type_scat_dispersion_real
    _atom_type_scat_dispersion_imag
    _atom_type_scat_source
    'C' 'C' 0.0033 0.0016
                         'International Tables Vol C Tables 4.2.6.8 and 6.1.1.4'
    'H' 'H' 0.0000 0.0000
                         'International Tables Vol C Tables 4.2.6.8 and 6.1.1.4'
    'N' 'N' 0.0061 0.0033
                         'International Tables Vol C Tables 4.2.6.8 and 6.1.1.4'
    'O' 'O' 0.0106 0.0060
                         'International Tables Vol C Tables 4.2.6.8 and 6.1.1.4'
    'S' 'S' 0.1246 0.1234
                         'International Tables Vol C Tables 4.2.6.8 and 6.1.1.4'
    'K' 'K' 0.2009 0.2494
                         'International Tables Vol C Tables 4.2.6.8 and 6.1.1.4'
    'Cd' 'Cd' -0.8075 1.2024
                         'International Tables Vol C Tables 4.2.6.8 and 6.1.1.4'
_computing_data_collection     'X-AREA (Stoe & Cie, 2005)'
_computing_cell_refinement     'X-AREA (Stoe & Cie, 2005)'
_computing_data_reduction     'X-AREA (Stoe & Cie, 2005)'
_computing_structure_solution     'SHELXS97 (Sheldrick, 2008)'
_computing_structure_refinement     'SHELXL97 (Sheldrick, 2008)'
_computing_molecular_graphics     'ORTEP-3 for Windows (Farrugia, 1997)'
_computing_publication_material     'WinGX (Farrugia, 1999)'
loop_
    _atom_site_type_symbol
    _atom_site_label
    _atom_site_fract_x
    _atom_site_fract_y
    _atom_site_fract_z
    _atom_site_U_iso_or_equiv
    _atom_site_adp_type
    _atom_site_calc_flag
    _atom_site_refinement_flags
    _atom_site_occupancy
    _atom_site_symmetry_multiplicity
    _atom_site_disorder_assembly
    _atom_site_disorder_group
    Cd Cd1 0.5000 0.0000 0.5000 0.05113(8) Uani d S 1 2 . .
    S S1 0.81414(5) 0.10677(4) 0.32032(3) 0.08019(19) Uani d . 1 1 . .
    N N1 0.40527(12) 0.08917(9) 0.40838(7) 0.0506(3) Uani d . 1 1 . .
    N N2 0.56541(13) 0.09386(10) 0.59987(8) 0.0522(3) Uani d . 1 1 . .
    N N3 0.66504(15) 0.03255(13) 0.42813(10) 0.0687(4) Uani d . 1 1 . .
    C C1 0.40926(15) 0.18477(11) 0.40648(9) 0.0484(4) Uani d . 1 1 . .
    C C2 0.34254(16) 0.23310(12) 0.45844(9) 0.0537(4) Uani d . 1 1 . .
    C C3 0.35215(18) 0.32527(12) 0.45528(11) 0.0607(5) Uani d . 1 1 . .
    H H3 0.3075 0.3589 0.4892 0.073 Uiso calc R 1 1 . .
    C C4 0.42425(17) 0.36928(12) 0.40456(11) 0.0603(5) Uani d . 1 1 . .
    C C5 0.49090(17) 0.31881(14) 0.35509(12) 0.0645(5) Uani d . 1 1 . .
    H H5 0.5413 0.3469 0.3208 0.077 Uiso calc R 1 1 . .
    C C6 0.48400(16) 0.22711(14) 0.35565(11) 0.0585(5) Uani d . 1 1 . .
    H H6 0.5295 0.1939 0.3219 0.070 Uiso calc R 1 1 . .
    C C7 0.2607(2) 0.18931(16) 0.51445(12) 0.0771(6) Uani d . 1 1 . .
    H H7A 0.2006 0.1569 0.4875 0.116 Uiso calc R 1 1 . .
    H H7B 0.2241 0.2338 0.5457 0.116 Uiso calc R 1 1 . .
    H H7C 0.3051 0.1492 0.5459 0.116 Uiso calc R 1 1 . .
    C C8 0.4294(2) 0.46981(15) 0.40349(16) 0.0888(7) Uani d . 1 1 . .
    H H8A 0.3775 0.4931 0.4419 0.133 Uiso calc R 1 1 . .
    H H8B 0.4049 0.4911 0.3545 0.133 Uiso calc R 1 1 . .
    H H8C 0.5090 0.4890 0.4134 0.133 Uiso calc R 1 1 . .
    C C9 0.37889(16) 0.04762(12) 0.34795(10) 0.0560(4) Uani d . 1 1 . .
    H H9 0.3556 0.0800 0.3054 0.067 Uiso calc R 1 1 . .
    C C10 0.61622(16) 0.04953(12) 0.65736(9) 0.0530(4) Uani d . 1 1 . .
    C C11 0.66386(19) 0.09220(14) 0.71998(12) 0.0700(5) Uani d . 1 1 . .
    H H11 0.6992 0.0597 0.7588 0.084 Uiso calc R 1 1 . .
    C C12 0.6583(2) 0.18377(15) 0.72401(13) 0.0756(6) Uani d . 1 1 . .
    H H12 0.6895 0.2139 0.7656 0.091 Uiso calc R 1 1 . .
    C C13 0.6062(2) 0.22922(14) 0.66575(12) 0.0698(5) Uani d . 1 1 . .
    H H13 0.6016 0.2909 0.6670 0.084 Uiso calc R 1 1 . .
    C C14 0.56032(18) 0.18261(13) 0.60500(11) 0.0619(5) Uani d . 1 1 . .
    H H14 0.5243 0.2142 0.5658 0.074 Uiso calc R 1 1 . .
    C C15 0.72622(16) 0.06333(12) 0.38293(10) 0.0522(4) Uani d . 1 1 . .
loop_
    _atom_site_aniso_label
    _atom_site_aniso_U_11
    _atom_site_aniso_U_22
    _atom_site_aniso_U_33
    _atom_site_aniso_U_12
    _atom_site_aniso_U_13
    _atom_site_aniso_U_23
    Cd1 0.06666(13) 0.05083(12) 0.03589(10) -0.00527(8) -0.00409(7) 0.00119(7)
    S1 0.0866(4) 0.0912(4) 0.0628(3) -0.0209(3) 0.0033(3) 0.0211(3)
    N1 0.0607(8) 0.0512(9) 0.0399(7) 0.0054(7) 0.0001(6) -0.0038(6)
    N2 0.0612(9) 0.0500(9) 0.0453(8) -0.0035(7) 0.0000(6) -0.0037(6)
    N3 0.0716(11) 0.0741(11) 0.0603(10) -0.0121(9) 0.0033(8) 0.0023(9)
    C1 0.0585(10) 0.0476(10) 0.0390(8) 0.0059(7) -0.0049(7) -0.0004(7)
    C2 0.0597(10) 0.0555(11) 0.0459(9) 0.0052(8) 0.0011(8) -0.0029(8)
    C3 0.0684(11) 0.0553(11) 0.0584(10) 0.0112(9) -0.0002(9) -0.0086(9)
    C4 0.0667(11) 0.0533(11) 0.0609(11) -0.0013(9) -0.0121(9) 0.0007(9)
    C5 0.0689(12) 0.0657(13) 0.0590(11) -0.0056(10) 0.0020(9) 0.0101(10)
    C6 0.0706(12) 0.0607(12) 0.0442(9) 0.0069(9) 0.0049(8) 0.0000(9)
    C7 0.0892(15) 0.0687(13) 0.0733(13) 0.0118(12) 0.0293(12) 0.0053(11)
    C8 0.1038(19) 0.0544(12) 0.108(2) -0.0100(13) -0.0139(15) 0.0021(13)
    C9 0.0691(11) 0.0571(12) 0.0418(9) 0.0060(9) -0.0044(8) -0.0015(8)
    C10 0.0618(10) 0.0546(12) 0.0426(9) 0.0016(8) -0.0012(8) -0.0067(8)
    C11 0.0891(14) 0.0677(14) 0.0531(10) 0.0060(11) -0.0140(10) -0.0143(10)
    C12 0.0940(16) 0.0691(15) 0.0636(11) -0.0024(12) -0.0115(12) -0.0225(11)
    C13 0.0852(14) 0.0517(11) 0.0727(13) -0.0019(10) 0.0019(11) -0.0165(10)
    C14 0.0712(13) 0.0538(11) 0.0607(11) -0.0017(9) -0.0021(10) 0.0008(9)
    C15 0.0588(10) 0.0489(9) 0.0491(9) -0.0032(8) -0.0094(8) 0.0014(8)
_geom_special_details
;
All e.s.d.'s (except the e.s.d. in the dihedral angle between two l.s. planes)
are estimated using the full covariance matrix. The cell e.s.d.'s are taken
into account individually in the estimation of e.s.d.'s in distances, angles
and torsion angles; correlations between e.s.d.'s in cell parameters are only
used when they are defined by crystal symmetry. An approximate (isotropic)
treatment of cell e.s.d.'s is used for estimating e.s.d.'s involving l.s.
planes.
;
loop_
    _geom_bond_atom_site_label_1
    _geom_bond_atom_site_label_2
    _geom_bond_site_symmetry_2
    _geom_bond_distance
    _geom_bond_publ_flag
    Cd1 N3 5_656 2.3032(17) ?
    Cd1 N3 . 2.3032(17) y
    Cd1 N1 . 2.3529(14) y
    Cd1 N1 5_656 2.3529(14) ?
    Cd1 N2 5_656 2.3708(14) ?
    Cd1 N2 . 2.3708(14) y
    S1 C15 . 1.619(2) ?
    N1 C9 . 1.268(2) y
    N1 C1 . 1.440(2) ?
    N2 C10 . 1.340(2) ?
    N2 C14 . 1.340(2) ?
    N3 C15 . 1.150(2) ?
    C1 C6 . 1.384(3) ?
    C1 C2 . 1.389(2) ?
    C2 C3 . 1.392(2) ?
    C2 C7 . 1.502(3) ?
    C3 C4 . 1.377(3) ?
    C3 H3 . 0.9300 ?
    C4 C5 . 1.378(3) ?
    C4 C8 . 1.514(3) ?
    C5 C6 . 1.382(3) ?
    C5 H5 . 0.9300 ?
    C6 H6 . 0.9300 ?
    C7 H7A . 0.9600 ?
    C7 H7B . 0.9600 ?
    C7 H7C . 0.9600 ?
    C8 H8A . 0.9600 ?
    C8 H8B . 0.9600 ?
    C8 H8C . 0.9600 ?
    C9 C10 5_656 1.466(3) ?
    C9 H9 . 0.9300 ?
    C10 C11 . 1.383(2) ?
    C10 C9 5_656 1.466(3) ?
    C11 C12 . 1.381(3) ?
    C11 H11 . 0.9300 ?
    C12 C13 . 1.365(3) ?
    C12 H12 . 0.9300 ?
    C13 C14 . 1.378(3) ?
    C13 H13 . 0.9300 ?
    C14 H14 . 0.9300 ?
loop_
    _geom_angle_atom_site_label_1
    _geom_angle_atom_site_label_2
    _geom_angle_atom_site_label_3
    _geom_angle_site_symmetry_1
    _geom_angle_site_symmetry_3
    _geom_angle
    _geom_angle_publ_flag
    N3 Cd1 N3 5_656 . 180.0 y
    N3 Cd1 N1 5_656 . 97.43(6) y
    N3 Cd1 N1 . . 82.57(6) y
    N3 Cd1 N1 5_656 5_656 82.57(6) ?
    N3 Cd1 N1 . 5_656 97.43(6) ?
    N1 Cd1 N1 . 5_656 180.00(5) y
    N3 Cd1 N2 5_656 5_656 91.58(6) y
    N3 Cd1 N2 . 5_656 88.42(6) ?
    N1 Cd1 N2 . 5_656 72.03(5) ?
    N1 Cd1 N2 5_656 5_656 107.97(5) ?
    N3 Cd1 N2 5_656 . 88.42(6) ?
    N3 Cd1 N2 . . 91.58(6) ?
    N1 Cd1 N2 . . 107.97(5) y
    N1 Cd1 N2 5_656 . 72.03(5) ?
    N2 Cd1 N2 5_656 . 180.0 y
    C9 N1 C1 . . 118.73(15) ?
    C9 N1 Cd1 . . 113.50(12) ?
    C1 N1 Cd1 . . 124.85(10) ?
    C10 N2 C14 . . 117.64(16) ?
    C10 N2 Cd1 . . 113.27(11) ?
    C14 N2 Cd1 . . 129.08(12) ?
    C15 N3 Cd1 . . 161.83(17) ?
    C6 C1 C2 . . 120.91(16) ?
    C6 C1 N1 . . 119.60(16) ?
    C2 C1 N1 . . 119.40(15) ?
    C1 C2 C3 . . 116.94(17) ?
    C1 C2 C7 . . 122.30(17) ?
    C3 C2 C7 . . 120.73(17) ?
    C4 C3 C2 . . 123.43(18) ?
    C4 C3 H3 . . 118.3 ?
    C2 C3 H3 . . 118.3 ?
    C3 C4 C5 . . 117.78(18) ?
    C3 C4 C8 . . 120.7(2) ?
    C5 C4 C8 . . 121.5(2) ?
    C4 C5 C6 . . 121.01(19) ?
    C4 C5 H5 . . 119.5 ?
    C6 C5 H5 . . 119.5 ?
    C5 C6 C1 . . 119.89(18) ?
    C5 C6 H6 . . 120.1 ?
    C1 C6 H6 . . 120.1 ?
    C2 C7 H7A . . 109.5 ?
    C2 C7 H7B . . 109.5 ?
    H7A C7 H7B . . 109.5 ?
    C2 C7 H7C . . 109.5 ?
    H7A C7 H7C . . 109.5 ?
    H7B C7 H7C . . 109.5 ?
    C4 C8 H8A . . 109.5 ?
    C4 C8 H8B . . 109.5 ?
    H8A C8 H8B . . 109.5 ?
    C4 C8 H8C . . 109.5 ?
    H8A C8 H8C . . 109.5 ?
    H8B C8 H8C . . 109.5 ?
    N1 C9 C10 . 5_656 122.43(16) ?
    N1 C9 H9 . . 118.8 ?
    C10 C9 H9 5_656 . 118.8 ?
    N2 C10 C11 . . 122.37(17) ?
    N2 C10 C9 . 5_656 117.69(15) ?
    C11 C10 C9 . 5_656 119.94(17) ?
    C12 C11 C10 . . 119.1(2) ?
    C12 C11 H11 . . 120.4 ?
    C10 C11 H11 . . 120.4 ?
    C13 C12 C11 . . 118.8(2) ?
    C13 C12 H12 . . 120.6 ?
    C11 C12 H12 . . 120.6 ?
    C12 C13 C14 . . 119.2(2) ?
    C12 C13 H13 . . 120.4 ?
    C14 C13 H13 . . 120.4 ?
    N2 C14 C13 . . 122.92(19) ?
    N2 C14 H14 . . 118.5 ?
    C13 C14 H14 . . 118.5 ?
    N3 C15 S1 . . 179.04(17) ?
loop_
    _geom_torsion_atom_site_label_1
    _geom_torsion_atom_site_label_2
    _geom_torsion_atom_site_label_3
    _geom_torsion_atom_site_label_4
    _geom_torsion_site_symmetry_1
    _geom_torsion_site_symmetry_2
    _geom_torsion_site_symmetry_3
    _geom_torsion_site_symmetry_4
    _geom_torsion
    _geom_torsion_publ_flag
    N3 Cd1 N1 C9 5_656 . . . -97.15(13) ?
    N3 Cd1 N1 C9 . . . . 82.85(13) ?
    N2 Cd1 N1 C9 5_656 . . . -7.89(12) ?
    N2 Cd1 N1 C9 . . . . 172.11(12) ?
    N3 Cd1 N1 C1 5_656 . . . 102.54(13) ?
    N3 Cd1 N1 C1 . . . . -77.46(13) ?
    N2 Cd1 N1 C1 5_656 . . . -168.21(13) ?
    N2 Cd1 N1 C1 . . . . 11.79(13) ?
    N3 Cd1 N2 C10 5_656 . . . 79.80(12) ?
    N3 Cd1 N2 C10 . . . . -100.20(12) ?
    N1 Cd1 N2 C10 . . . . 177.10(12) ?
    N1 Cd1 N2 C10 5_656 . . . -2.90(12) ?
    N3 Cd1 N2 C14 5_656 . . . -101.74(16) ?
    N3 Cd1 N2 C14 . . . . 78.26(16) ?
    N1 Cd1 N2 C14 . . . . -4.44(17) ?
    N1 Cd1 N2 C14 5_656 . . . 175.56(17) ?
    N1 Cd1 N3 C15 . . . . 7.1(5) ?
    N1 Cd1 N3 C15 5_656 . . . -172.9(5) ?
    N2 Cd1 N3 C15 5_656 . . . 79.2(5) ?
    N2 Cd1 N3 C15 . . . . -100.8(5) ?
    C9 N1 C1 C6 . . . . -57.6(2) ?
    Cd1 N1 C1 C6 . . . . 101.74(16) ?
    C9 N1 C1 C2 . . . . 125.68(18) ?
    Cd1 N1 C1 C2 . . . . -74.95(18) ?
    C6 C1 C2 C3 . . . . 1.7(3) ?
    N1 C1 C2 C3 . . . . 178.39(16) ?
    C6 C1 C2 C7 . . . . -179.92(19) ?
    N1 C1 C2 C7 . . . . -3.3(3) ?
    C1 C2 C3 C4 . . . . -0.7(3) ?
    C7 C2 C3 C4 . . . . -179.06(19) ?
    C2 C3 C4 C5 . . . . -0.7(3) ?
    C2 C3 C4 C8 . . . . 179.22(19) ?
    C3 C4 C5 C6 . . . . 1.0(3) ?
    C8 C4 C5 C6 . . . . -178.9(2) ?
    C4 C5 C6 C1 . . . . 0.0(3) ?
    C2 C1 C6 C5 . . . . -1.4(3) ?
    N1 C1 C6 C5 . . . . -178.07(16) ?
    C1 N1 C9 C10 . . . 5_656 173.99(15) ?
    Cd1 N1 C9 C10 . . . 5_656 12.4(2) ?
    C14 N2 C10 C11 . . . . -0.9(3) ?
    Cd1 N2 C10 C11 . . . . 177.80(15) ?
    C14 N2 C10 C9 . . . 5_656 179.59(16) ?
    Cd1 N2 C10 C9 . . . 5_656 -1.76(19) ?
    N2 C10 C11 C12 . . . . 0.5(3) ?
    C9 C10 C11 C12 5_656 . . . -179.9(2) ?
    C10 C11 C12 C13 . . . . -0.2(3) ?
    C11 C12 C13 C14 . . . . 0.3(3) ?
    C10 N2 C14 C13 . . . . 0.9(3) ?
    Cd1 N2 C14 C13 . . . . -177.48(15) ?
    C12 C13 C14 N2 . . . . -0.7(3) ?
loop_
    _geom_hbond_atom_site_label_D
    _geom_hbond_atom_site_label_H
    _geom_hbond_atom_site_label_A
    _geom_hbond_site_symmetry_A
    _geom_hbond_distance_DH
    _geom_hbond_distance_HA
    _geom_hbond_distance_DA
    _geom_hbond_angle_DHA
    _geom_hbond_publ_flag
    C12 H12 S1 2_655 0.9300 2.8700 3.591(2) 136.00 y
data_global
_journal_date_recd_electronic     2012-01-15
_journal_date_accepted     2012-01-22
_journal_name_full     'Acta Crystallographica, Section E'
_journal_year     2012
_journal_volume     68
_journal_issue      2
_journal_page_first     m218
_journal_page_last     m219
_journal_paper_category     QM
_journal_paper_doi     10.1107/S1600536812002772
_journal_coeditor_code     BT5786
_publ_contact_author_name     'Mohamad Reza Talei Bavil Olyai'
_publ_contact_author_address
;
Department of Chemistry
Faculty of science
Islamic Azad University
South Tehran Branch
Tehran
Iran
;
_publ_contact_author_email     'talei3@gmail.com'
_publ_contact_author_fax     '98 (261)3415792'
_publ_contact_author_phone     '98 (261)3415792'
_publ_section_title
;\
Bis{2-[(2,4-dimethylphenyl)iminomethyl]pyridine-\k^2^<i>N</i>,<i>N</i>'}\
bis(thiocyanato-\k<i>N</i>)cadmium
;
loop_
    _publ_author_name
    _publ_author_footnote
    _publ_author_address
    'Malekshahian, Mohammad' .
;
Department of Chemistry
Islamic Azad University
Karaj Branch
Karaj
Iran
;
    'Talei Bavil Olyai, Mohamad Reza' ?
;
Department of Chemistry
Faculty of Science
Islamic Azad University
South Tehran Branch
Tehran
Iran
;
    'Notash, Behrouz' .
;
Department of Chemistry, Shahid Beheshti University, G. C.,
Evin, Tehran 1983963113, Iran
;
