# Supplementary material for: Bis{2-[(2,4-dimethyl­phen­yl)imino­meth­yl]pyridine-κ2 N,N′}bis­(thio­cyanato-κN)cadmium
Source: Acta Crystallogr Sect E Struct Rep Online. 2012 Jan 31;68(Pt 2):m218–9. doi: 10.1107/S1600536812002772 (PMC3274934; doi:10.1107/S1600536812002772)
Supplement: Supplementary file 2 [file e-68-0m218-Isup2.hkl]

# 
# h,k,l, Fc-squared, Fo-squared, sigma(Fo-squared) and status flag 
# 
data_I
_shelx_title ' KHD36H in Pbcn' 
_shelx_refln_list_code          4 
_shelx_F_calc_maximum      280.27 
_exptl_crystal_F_000      1575.00 
_reflns_d_resolution_high  0.7294 
 
loop_ 
 _symmetry_equiv_pos_as_xyz 
 'x, y, z' 
 '-x+1/2, -y+1/2, z+1/2' 
 '-x, y, -z+1/2' 
 'x+1/2, -y+1/2, -z' 
 '-x, -y, -z' 
 'x-1/2, y-1/2, -z-1/2' 
 'x, -y, z-1/2' 
 '-x-1/2, y-1/2, z' 
 
_cell_length_a    11.2850 
_cell_length_b    15.0478 
_cell_length_c    17.5755 
_cell_angle_alpha  90.000 
_cell_angle_beta   90.000 
_cell_angle_gamma  90.000 
 
_shelx_F_squared_multiplier     1.000 
 
loop_ 
 _refln_index_h 
 _refln_index_k 
 _refln_index_l 
 _refln_F_squared_calc 
 _refln_F_squared_meas 
 _refln_F_squared_sigma 
 _refln_observed_status 
   2   0   0    28158.36    28875.18    113.59 o 
   4   0   0      167.54      115.44      9.95 o 
   6   0   0    12156.73    11728.90     45.95 o 
   8   0   0     1403.46     1467.49     19.61 o 
  10   0   0     1904.08     1877.92     22.85 o 
  12   0   0     1412.11     1477.65     22.83 o 
  14   0   0      138.62      142.77     16.18 o 
   1   1   0    78552.60    84253.34    305.28 o 
   3   1   0     6066.60     5564.69     40.22 o 
   5   1   0     2349.24     2056.89     14.61 o 
   7   1   0     6869.07     6579.12     81.60 o 
   9   1   0     3909.36     3932.04     32.23 o 
  11   1   0      293.88      286.42     22.19 o 
  13   1   0      340.39      320.29     12.50 o 
  15   1   0       13.22       37.00     16.79 o 
   0   2   0    20312.00    24061.85    153.05 o 
   2   2   0    11196.99    10834.99     70.17 o 
   4   2   0     5054.14     4944.32     27.71 o 
   6   2   0     5209.72     5137.94    128.00 o 
   8   2   0     1973.13     1961.51     63.06 o 
  10   2   0     1528.22     1506.90     37.03 o 
  12   2   0      187.76      191.78     13.37 o 
  14   2   0       59.03       55.26     12.54 o 
   1   3   0    21044.76    21452.40    165.82 o 
   3   3   0     5364.60     5000.48     72.62 o 
   5   3   0    23100.26    21449.89    367.49 o 
   7   3   0     9719.28     9529.82     35.73 o 
   9   3   0     2891.04     2829.86     59.55 o 
  11   3   0      762.07      767.19     13.99 o 
  13   3   0      135.47      156.96     15.46 o 
  15   3   0       91.09       91.78     15.02 o 
   0   4   0    12426.81    13782.14     79.92 o 
   4   4   0    12109.78    11651.89     34.82 o 
   6   4   0     8489.49     8744.80    162.79 o 
   8   4   0     9745.44     9714.11     28.92 o 
  10   4   0      668.62      673.11     29.76 o 
  12   4   0      292.20      324.73     30.12 o 
  14   4   0       85.01      106.81     13.42 o 
   1   5   0    26527.84    25493.32    145.33 o 
   3   5   0     2743.22     2579.73     33.94 o 
   5   5   0    19581.91    18857.61    142.32 o 
   7   5   0     3471.71     3347.72     26.33 o 
   9   5   0      848.77      803.87     10.61 o 
  11   5   0     1131.25     1102.23     12.49 o 
  13   5   0       69.45       67.32     12.60 o 
   0   6   0     5693.44     5931.50     44.23 o 
   2   6   0    23159.97    23259.10    110.21 o 
   4   6   0    15954.11    15955.33    211.34 o 
   6   6   0     4477.94     4433.79     55.16 o 
   8   6   0     3492.33     3511.67     28.01 o 
  10   6   0      462.23      488.82     13.09 o 
  12   6   0      286.00      289.59     15.08 o 
  14   6   0      145.24      145.50     16.08 o 
   1   7   0      174.19      419.97      9.27 o 
   3   7   0    17418.23    17199.86    159.60 o 
   5   7   0     9889.01     9704.45    101.84 o 
   7   7   0     5064.37     4769.09    146.00 o 
   9   7   0      539.50      521.75     14.04 o 
  11   7   0      513.74      503.66     39.62 o 
  13   7   0       61.30       65.65     14.66 o 
   0   8   0     1196.39      898.18     19.52 o 
   2   8   0     8566.45     8437.51    179.94 o 
   4   8   0     7619.39     7541.47    145.43 o 
   6   8   0     5834.11     5696.83    114.08 o 
   8   8   0      215.65      252.19     17.38 o 
  10   8   0     1040.50     1058.92     15.25 o 
  12   8   0      200.92      224.99     14.65 o 
  14   8   0       54.69       57.53     18.22 o 
   1   9   0     8446.27     8407.15    248.35 o 
   3   9   0    16181.95    15800.84    423.51 o 
   5   9   0     3387.69     3257.76     46.69 o 
   7   9   0     4429.16     4413.59     22.38 o 
   9   9   0      593.05      584.86     18.81 o 
  11   9   0      276.74      265.06     28.58 o 
  13   9   0      233.82      223.19     16.72 o 
   0  10   0    13998.65    14336.23     59.79 o 
   2  10   0     5314.23     4845.33    536.35 o 
   4  10   0     5052.45     4974.19     59.42 o 
   6  10   0     2831.15     2875.92     95.15 o 
   8  10   0       52.72       48.44      9.51 o 
  10  10   0      535.06      535.58     11.72 o 
  12  10   0      393.61      386.20     17.37 o 
   1  11   0     4892.56     4929.25     64.78 o 
   3  11   0     6583.32     6638.92    328.54 o 
   5  11   0      504.37      524.38     20.80 o 
   7  11   0       31.71       25.06      9.92 o 
   9  11   0      171.87      188.88     18.40 o 
  11  11   0      257.14      242.60     13.05 o 
  13  11   0      123.06       96.37     19.07 o 
   0  12   0     3764.60     3610.05     32.10 o 
   2  12   0     3699.80     3829.48    163.93 o 
   4  12   0     1904.72     1848.59     69.57 o 
   6  12   0     1625.50     1543.56     48.76 o 
   8  12   0      625.77      693.10     19.50 o 
  10  12   0      157.72      176.96     19.90 o 
  12  12   0      194.53      153.23     16.53 o 
   1  13   0     3950.45     3877.98     39.43 o 
   3  13   0     1891.33     1806.80     74.64 o 
   5  13   0     2501.88     2513.39    123.20 o 
   7  13   0      573.72      580.30     28.40 o 
   9  13   0      368.19      396.27     22.41 o 
  11  13   0      247.19      254.44     17.00 o 
   0  14   0        9.17        5.79     17.41 o 
   2  14   0     1654.73     1710.19     42.17 o 
   4  14   0     2184.91     2220.37     55.54 o 
   6  14   0      332.58      364.21     34.97 o 
   8  14   0      657.79      695.03     41.16 o 
  10  14   0      194.50      195.70     24.47 o 
   1  15   0      506.15      566.21     17.20 o 
   3  15   0      818.38      831.85     26.28 o 
   5  15   0     1329.83     1345.15     27.80 o 
   7  15   0      272.58      282.00     18.54 o 
   9  15   0      248.03      282.76     23.83 o 
   0  16   0      894.04     1021.71     26.51 o 
   2  16   0      506.26      500.91     24.91 o 
   4  16   0     1087.48     1038.35     77.49 o 
   6  16   0      174.26      154.58     45.75 o 
   8  16   0      330.77      302.38     37.29 o 
   1  17   0      743.72      666.83     16.71 o 
   3  17   0      519.83      546.31     18.94 o 
   5  17   0      190.38      157.19     15.85 o 
   7  17   0      175.35      157.17     41.86 o 
   0  18   0      434.29      477.49     26.96 o 
   2  18   0      204.75      205.53     17.70 o 
   4  18   0      306.64      301.32     16.92 o 
   6  18   0      358.10      388.85     19.68 o 
   1  19   0      227.24      225.70     17.81 o 
   3  19   0      397.08      420.17     33.71 o 
   5  19   0      110.57      105.23     19.41 o 
   0  20   0       77.07       65.61     28.40 o 
   2  20   0      102.73      110.57     21.10 o 
   1   1   1       68.64      108.40      7.18 o 
   2   1   1     8711.87     9352.53    117.99 o 
   3   1   1    15584.51    15750.52     90.77 o 
   4   1   1     1229.49     1295.17      9.78 o 
   5   1   1       78.31       83.68      6.97 o 
   6   1   1       80.43       73.10      6.23 o 
   7   1   1      259.04      249.84      6.67 o 
   8   1   1       25.67       19.56      6.02 o 
   9   1   1      351.53      366.59      7.92 o 
  10   1   1        8.65        4.70      7.22 o 
  11   1   1        0.34        7.01      6.92 o 
  12   1   1       18.95       16.84      7.82 o 
  13   1   1       43.77       41.38      7.97 o 
  14   1   1       48.10       40.88      9.48 o 
  15   1   1        0.63       -3.12     10.99 o 
   0   2   1      362.16      351.09     16.75 o 
   1   2   1     7131.05     7842.14    126.07 o 
   2   2   1     9516.76    10021.29     72.35 o 
   3   2   1     1375.08     1538.18     14.34 o 
   4   2   1       68.00       76.01      5.44 o 
   5   2   1        3.17        7.58      5.75 o 
   6   2   1      141.41      140.56      7.71 o 
   7   2   1     1651.54     1653.03     24.16 o 
   8   2   1       90.74      104.34      6.80 o 
   9   2   1       48.76       50.64      6.25 o 
  10   2   1      325.07      314.41      9.65 o 
  11   2   1       89.94      112.09      9.70 o 
  12   2   1        3.01       13.70      6.73 o 
  13   2   1       45.02       38.73      8.21 o 
  14   2   1       24.57       24.75      9.16 o 
  15   2   1        0.37       21.33     17.23 o 
   1   3   1      741.06      820.87     11.09 o 
   2   3   1      188.20      174.59      6.22 o 
   3   3   1      797.74      830.78     10.14 o 
   4   3   1      936.84     1019.03     12.37 o 
   5   3   1     5720.61     5782.64     62.56 o 
   6   3   1       46.62       50.88      7.08 o 
   7   3   1      109.18      154.25      9.52 o 
   8   3   1      325.24      337.16      7.19 o 
   9   3   1      336.45      355.62      9.91 o 
  10   3   1       30.61       43.65      7.37 o 
  11   3   1      111.66      127.27      7.72 o 
  12   3   1      120.67      115.58      8.37 o 
  13   3   1        9.90       15.76      9.60 o 
  14   3   1       11.11       20.74      9.62 o 
  15   3   1        3.53       15.42     11.22 o 
   0   4   1    11045.30    11962.17    101.44 o 
   1   4   1     6981.94     7347.88     26.92 o 
   2   4   1     2140.71     2353.09     22.33 o 
   3   4   1     2250.57     2287.96     14.30 o 
   4   4   1        8.85        8.08      6.19 o 
   5   4   1      368.86      382.80      8.41 o 
   6   4   1      650.23      670.67     16.82 o 
   7   4   1        0.94        5.11      5.79 o 
   8   4   1        0.44        8.75      7.88 o 
   9   4   1       48.63       47.71      7.66 o 
  10   4   1        0.00        3.46      6.52 o 
  11   4   1       48.24       51.39      8.23 o 
  12   4   1        3.33        7.07      7.60 o 
  13   4   1        4.84       13.00      9.69 o 
  14   4   1        0.01        6.48      8.78 o 
  15   4   1        0.13       15.71     11.15 o 
   1   5   1       18.94       16.41      5.89 o 
   2   5   1     1158.63     1166.98     10.41 o 
   3   5   1      468.49      433.07      7.53 o 
   4   5   1      746.54      708.56      8.02 o 
   5   5   1     1025.54     1069.90      8.97 o 
   6   5   1        0.06        6.10      7.39 o 
   7   5   1       13.03       17.90      7.29 o 
   8   5   1      180.54      189.23      8.25 o 
   9   5   1        9.17       17.11      7.01 o 
  10   5   1        0.57        4.45      6.47 o 
  11   5   1       14.91       26.66      8.02 o 
  12   5   1        4.21        5.92      8.83 o 
  13   5   1        1.09        6.30      7.87 o 
  14   5   1        0.32        2.62     11.00 o 
   0   6   1     1369.51     1408.85     17.42 o 
   1   6   1      198.16      244.88      7.28 o 
   2   6   1      603.77      585.70      8.43 o 
   3   6   1       75.64       73.27      6.90 o 
   4   6   1       52.41       44.66      7.09 o 
   5   6   1      140.15      128.71      6.44 o 
   6   6   1      162.12      154.31      8.66 o 
   7   6   1       18.08       28.77      7.44 o 
   8   6   1      127.66      130.40      7.23 o 
   9   6   1       18.34       13.48      7.62 o 
  10   6   1       89.46       89.52      6.64 o 
  11   6   1        4.44        8.18      8.16 o 
  12   6   1        7.87       11.10      8.44 o 
  13   6   1        5.77        0.37      8.74 o 
  14   6   1        5.33       10.11     11.24 o 
   1   7   1     2145.34     2341.79     46.07 o 
   2   7   1      148.17      157.53      7.44 o 
   3   7   1     1683.45     1595.69     25.25 o 
   4   7   1     1557.39     1528.43     13.58 o 
   5   7   1      863.85      837.54      9.27 o 
   6   7   1       42.06       41.27      7.35 o 
   7   7   1       31.99       30.27      7.96 o 
   8   7   1       22.63       30.72      8.80 o 
   9   7   1       22.60       30.44      9.43 o 
  10   7   1       86.32       84.99      9.78 o 
  11   7   1       64.84       76.62      8.95 o 
  12   7   1        1.89       -4.48      9.00 o 
  13   7   1        2.05        8.41      8.83 o 
  14   7   1        0.28       -1.76     10.07 o 
   0   8   1     1430.36     1476.24     16.82 o 
   1   8   1      481.76      573.55     53.18 o 
   2   8   1       24.42       39.71      6.33 o 
   3   8   1      299.46      280.35      7.22 o 
   4   8   1      121.41      124.19      6.61 o 
   5   8   1      148.48      142.61      6.79 o 
   6   8   1      142.50      138.85      7.98 o 
   7   8   1       20.24       20.02      7.35 o 
   8   8   1       49.19       58.90      9.08 o 
   9   8   1        6.02       10.57      8.18 o 
  10   8   1       45.86       69.03     10.22 o 
  11   8   1       22.82       12.16      8.44 o 
  12   8   1        4.25       16.21     11.05 o 
  13   8   1        2.37        3.75      9.69 o 
  14   8   1        1.74       -2.64     10.31 o 
   1   9   1      621.57      651.61      9.60 o 
   2   9   1        0.24       -1.40      7.22 o 
   3   9   1      543.20      518.33      8.43 o 
   4   9   1      624.92      591.39      8.88 o 
   5   9   1       57.23       57.13      6.94 o 
   6   9   1      372.35      348.45      8.23 o 
   7   9   1        5.57        2.73      7.01 o 
   8   9   1       27.34       38.38      7.52 o 
   9   9   1      463.84      440.24      9.98 o 
  10   9   1        0.41        9.02     10.37 o 
  11   9   1        1.54        7.82      8.58 o 
  12   9   1       29.17       21.19     10.29 o 
  13   9   1        4.13        9.20     10.49 o 
   0  10   1      443.70      423.36     12.61 o 
   1  10   1       86.53       84.50      8.39 o 
   2  10   1       30.65       37.89      6.56 o 
   3  10   1       82.14       82.09      8.05 o 
   4  10   1      187.74      165.34      8.23 o 
   5  10   1       25.07       22.42      7.67 o 
   6  10   1     1112.51     1099.97     14.58 o 
   7  10   1      305.09      281.71      7.50 o 
   8  10   1       12.27       17.11      9.56 o 
   9  10   1      345.33      342.31     10.75 o 
  10  10   1       11.51        6.42      8.84 o 
  11  10   1        0.02        6.25     10.48 o 
  12  10   1        0.02        8.62      9.99 o 
  13  10   1        5.12        2.23     11.73 o 
   1  11   1       14.35       21.93      8.05 o 
   2  11   1       26.56       24.04      7.78 o 
   3  11   1      354.74      377.26      9.16 o 
   4  11   1       19.17       17.84      7.57 o 
   5  11   1      377.54      374.95      7.89 o 
   6  11   1      257.66      245.69      8.71 o 
   7  11   1       19.16       21.04      6.66 o 
   8  11   1       83.89       79.17     10.39 o 
   9  11   1        2.28        5.21     10.63 o 
  10  11   1        6.97        8.29     11.41 o 
  11  11   1        0.10       -6.61     10.25 o 
  12  11   1        3.57        4.08     10.89 o 
  13  11   1        1.96       10.39     10.98 o 
   0  12   1       14.48       24.87     11.58 o 
   1  12   1       51.09       56.41      7.90 o 
   2  12   1      187.53      179.47      8.42 o 
   3  12   1       54.73       47.72      6.05 o 
   4  12   1      254.38      221.08      8.61 o 
   5  12   1      252.57      245.37      8.66 o 
   6  12   1        9.22       18.43      8.41 o 
   7  12   1      495.51      471.23      9.62 o 
   8  12   1       44.29       53.57     10.72 o 
   9  12   1        0.59        4.92     10.72 o 
  10  12   1       60.96       64.88     12.19 o 
  11  12   1       42.52       38.08      9.28 o 
  12  12   1        0.09        8.64     11.74 o 
   1  13   1       44.40       30.89      8.53 o 
   2  13   1       98.15       82.55      8.86 o 
   3  13   1      125.23      101.09     14.05 o 
   4  13   1       42.87       28.33      8.52 o 
   5  13   1       92.59       82.34      9.19 o 
   6  13   1       31.56       31.75      8.85 o 
   7  13   1       20.25       31.95      9.02 o 
   8  13   1        0.59        6.97     10.85 o 
   9  13   1       73.55       55.86      9.93 o 
  10  13   1       39.77       37.52     12.74 o 
  11  13   1        1.27        7.72     10.87 o 
   0  14   1        5.05       18.30     11.49 o 
   1  14   1        6.09       14.51      8.23 o 
   2  14   1       28.84       39.91      8.85 o 
   3  14   1        1.65        7.08      8.49 o 
   4  14   1        1.30        1.14      7.40 o 
   5  14   1        1.71        9.30      9.18 o 
   6  14   1       41.92       37.62      9.45 o 
   7  14   1       17.67       20.05      9.54 o 
   8  14   1        1.07        3.64     11.57 o 
   9  14   1        6.64       15.03     11.76 o 
  10  14   1        0.06       -1.57     11.86 o 
  11  14   1        7.60       15.91     12.34 o 
   1  15   1        0.01        2.71      8.70 o 
   2  15   1        7.62       13.06      8.98 o 
   3  15   1       16.00       24.62      9.55 o 
   4  15   1       41.49       57.17     10.05 o 
   5  15   1       13.57       20.90      7.96 o 
   6  15   1        5.60        9.93      9.59 o 
   7  15   1       10.96       23.02      9.61 o 
   8  15   1        5.28       11.69     12.31 o 
   9  15   1        0.98        9.39     12.56 o 
  10  15   1       10.17       10.82     14.06 o 
   0  16   1        7.89       24.96     14.90 o 
   1  16   1       19.56       17.22     10.23 o 
   2  16   1       19.44       28.85      9.61 o 
   3  16   1        7.33       11.84      9.27 o 
   4  16   1        7.38        7.23      9.56 o 
   5  16   1        1.52        6.27      8.44 o 
   6  16   1       17.13       23.82      9.22 o 
   7  16   1        4.42        9.16     12.33 o 
   8  16   1        9.66       19.87     12.52 o 
   9  16   1        4.16        6.54     13.94 o 
   1  17   1       22.54       18.60     10.17 o 
   2  17   1       12.12       16.52     10.43 o 
   3  17   1       20.87       14.99     10.15 o 
   4  17   1       51.22       52.41     11.14 o 
   5  17   1        0.14        6.14     11.02 o 
   6  17   1        0.20        1.09      9.01 o 
   7  17   1       13.71       10.92      9.49 o 
   8  17   1        2.48       14.10     14.82 o 
   0  18   1       10.24        8.52     16.04 o 
   1  18   1        0.08        4.24     10.99 o 
   2  18   1        2.42       10.37     11.96 o 
   3  18   1        0.85        5.63     10.84 o 
   4  18   1       10.39        8.97     11.50 o 
   5  18   1        0.01        7.10     12.68 o 
   6  18   1        4.36        0.90     12.50 o 
   7  18   1        9.44       14.64     10.96 o 
   1  19   1        0.91        3.61     12.68 o 
   2  19   1        3.21        8.99     12.94 o 
   3  19   1        0.24       -1.90     12.91 o 
   4  19   1        0.01        2.57     13.15 o 
   5  19   1       10.88       14.14     13.31 o 
   0  20   1       29.85       39.96     19.69 o 
   1  20   1       10.04       19.37     15.06 o 
   2  20   1        1.35       -3.04     14.52 o 
   3  20   1       15.07       15.34     14.67 o 
   1   0   2     9995.37    10008.94    103.96 o 
   2   0   2    31728.63    30699.13    581.84 o 
   4   0   2    20286.21    19871.37    295.77 o 
   5   0   2     2124.49     2295.51     24.57 o 
   6   0   2     1613.21     1482.67     18.09 o 
   7   0   2     2744.55     2615.42     46.96 o 
   8   0   2     4309.75     4298.08     27.86 o 
   9   0   2        0.58        5.60      8.68 o 
  10   0   2      408.43      408.65     12.32 o 
  11   0   2        6.28       -0.50     16.31 o 
  12   0   2      763.82      755.53     14.99 o 
  13   0   2        0.63       -1.37     11.33 o 
  14   0   2      237.22      224.10     15.62 o 
  15   0   2        8.32       15.60     17.04 o 
   1   1   2    27383.99    29156.48   1728.17 o 
   2   1   2    12083.18    12472.70    211.24 o 
   3   1   2    22216.56    21386.50    268.74 o 
   4   1   2      210.79      244.66      7.16 o 
   5   1   2    20064.03    19366.95     30.10 o 
   6   1   2      412.57      467.58     13.10 o 
   7   1   2     3029.96     2841.27     23.03 o 
   8   1   2       75.27       80.08      7.11 o 
   9   1   2     1725.01     1675.30      9.71 o 
  10   1   2       36.87       44.08      5.97 o 
  11   1   2     1259.45     1233.40     23.78 o 
  12   1   2      128.27      155.18      9.09 o 
  13   1   2      200.19      186.10      9.65 o 
  14   1   2       34.39       48.30     11.40 o 
  15   1   2       47.94       70.37      9.64 o 
   0   2   2    17100.52    17862.53     88.75 o 
   1   2   2     3997.19     4591.65     36.41 o 
   2   2   2    50266.09    49321.69    128.86 o 
   3   2   2      775.56      732.47      8.60 o 
   4   2   2    17508.56    17839.23     69.02 o 
   5   2   2       61.73       72.86      6.45 o 
   6   2   2     7625.32     7074.80     55.56 o 
   7   2   2     1093.32     1084.80     13.02 o 
   8   2   2     2998.91     2907.65     48.73 o 
   9   2   2       28.58       17.72      6.58 o 
  10   2   2     1780.10     1778.29     17.32 o 
  11   2   2       17.49       14.98      7.05 o 
  12   2   2      388.94      400.51      9.49 o 
  13   2   2       39.99       34.04      8.68 o 
  14   2   2      115.22      122.53     10.75 o 
  15   2   2       18.29       15.64     11.69 o 
   1   3   2    23444.00    23681.32    166.38 o 
   2   3   2     5560.32     5937.45     34.65 o 
   3   3   2     9107.34     8493.82    163.87 o 
   4   3   2       10.91       20.62      5.85 o 
   5   3   2    11488.79    11362.79     96.44 o 
   6   3   2     1323.13     1328.18     18.21 o 
   7   3   2     8944.38     8950.03     83.07 o 
   8   3   2       11.94       10.75      8.08 o 
   9   3   2     1095.34     1081.86     11.48 o 
  10   3   2      242.85      246.87      7.41 o 
  11   3   2      550.58      561.08     20.80 o 
  12   3   2        0.44        8.49      8.61 o 
  13   3   2      306.59      311.85      9.02 o 
  14   3   2        4.23        5.21      9.58 o 
  15   3   2       47.08       49.92     11.89 o 
   1   4   2     1837.28     1833.11     14.28 o 
   2   4   2     5846.52     5824.95     67.62 o 
   3   4   2      695.62      751.38     10.75 o 
   4   4   2    12738.12    12020.74     48.24 o 
   5   4   2      804.29      848.06      8.60 o 
   6   4   2    16849.46    16989.67    179.89 o 
   7   4   2      151.91      153.09      8.43 o 
   8   4   2     1329.98     1260.46      9.01 o 
   9   4   2        1.61       10.25      8.51 o 
  10   4   2      890.18      866.31     24.11 o 
  11   4   2      162.64      160.39     11.83 o 
  12   4   2      485.44      478.53      8.29 o 
  13   4   2        3.17        5.03      7.86 o 
  14   4   2       72.02       80.20      9.16 o 
  15   4   2        5.32       -7.45     11.40 o 
   1   5   2    12066.56    12052.98    173.21 o 
   2   5   2     3478.51     3783.69     23.52 o 
   3   5   2    22193.61    21536.35    195.15 o 
   4   5   2     1611.40     1654.93     13.55 o 
   5   5   2     7152.55     7021.99    142.96 o 
   6   5   2      223.75      245.04     20.49 o 
   7   5   2     4570.68     4369.21     52.52 o 
   8   5   2       46.28       59.43      6.54 o 
   9   5   2     1875.67     1919.86     19.40 o 
  10   5   2      156.66      160.20      9.24 o 
  11   5   2      390.46      365.41      8.70 o 
  12   5   2       23.26       34.44      9.28 o 
  13   5   2      288.19      300.22     11.12 o 
  14   5   2        1.90       12.04     12.15 o 
   1   6   2      243.29      232.79      7.94 o 
   2   6   2     6506.69     6227.14     50.06 o 
   3   6   2     1373.51     1425.97     10.84 o 
   4   6   2     7993.06     7745.48     58.14 o 
   5   6   2        2.56       12.75      6.62 o 
   6   6   2     6674.04     6314.40    119.21 o 
   7   6   2      211.79      201.17      6.51 o 
   8   6   2     1895.51     1862.34     11.20 o 
   9   6   2       10.96       13.00      7.12 o 
  10   6   2      911.88      947.90     20.31 o 
  11   6   2        7.09        3.64      7.98 o 
  12   6   2      323.40      338.85     10.06 o 
  13   6   2        1.29       -6.21     10.46 o 
  14   6   2       49.10       52.99      9.90 o 
   1   7   2    11083.75    11074.58    209.05 o 
   2   7   2     7560.30     8258.26     81.09 o 
   3   7   2     9167.50     8896.88     86.80 o 
   4   7   2     1947.06     1897.64     25.43 o 
   5   7   2     6629.67     6359.81     36.71 o 
   6   7   2      331.34      313.64      9.14 o 
   7   7   2     3633.48     3605.14     31.16 o 
   8   7   2        5.51       11.46      7.01 o 
   9   7   2     1503.15     1527.12     21.64 o 
  10   7   2       62.71       62.86      8.57 o 
  11   7   2      410.95      419.40      9.96 o 
  12   7   2       21.18       18.13      9.86 o 
  13   7   2       64.12       68.99     10.63 o 
  14   7   2        1.65       18.10     11.42 o 
   0   8   2     8310.46     8366.60     93.28 o 
   1   8   2      720.26      788.94     90.31 o 
   2   8   2    12694.78    12329.02    125.88 o 
   3   8   2      893.27      959.42     14.92 o 
   4   8   2     3830.39     3689.77     54.63 o 
   5   8   2      229.54      233.16      7.90 o 
   6   8   2     4994.80     4926.04     32.71 o 
   7   8   2       41.94       52.94      9.06 o 
   8   8   2     1865.87     1842.37     44.51 o 
   9   8   2       34.76       31.72      8.24 o 
  10   8   2      479.39      489.01     13.41 o 
  11   8   2       42.52       48.82      8.85 o 
  12   8   2      225.65      236.33     11.00 o 
  13   8   2        1.97        8.53      9.67 o 
  14   8   2       69.29       77.00     12.12 o 
   1   9   2    10577.53    10634.97    126.44 o 
   2   9   2      497.94      481.27     13.57 o 
   3   9   2     1622.74     1580.33     13.21 o 
   4   9   2     1042.02      981.34      9.87 o 
   5   9   2     5302.15     5196.63     64.15 o 
   6   9   2      749.63      765.13     11.14 o 
   7   9   2     2316.61     2308.82     14.24 o 
   8   9   2       60.19       51.25      8.56 o 
   9   9   2      508.65      504.23      9.02 o 
  10   9   2        5.16        6.57      9.38 o 
  11   9   2      312.60      319.09     13.88 o 
  12   9   2        0.11       17.62      9.44 o 
  13   9   2       79.85       85.18     11.71 o 
   0  10   2     3779.06     3850.46     29.71 o 
   1  10   2       63.13       58.36      6.68 o 
   2  10   2     8686.72     8983.73    168.98 o 
   3  10   2       65.07       77.40      7.56 o 
   4  10   2     4580.72     4477.77     34.46 o 
   5  10   2      632.79      618.65      9.34 o 
   6  10   2      322.11      336.27     10.04 o 
   7  10   2       12.54       17.51      8.24 o 
   8  10   2     1813.83     1799.70     22.34 o 
   9  10   2        8.27        0.12      9.00 o 
  10  10   2      502.35      490.06     10.97 o 
  11  10   2       56.42       75.49     11.87 o 
  12  10   2      100.39      101.90     10.90 o 
  13  10   2        0.11        5.20     11.40 o 
   1  11   2     6528.03     6413.59     66.41 o 
   2  11   2      491.32      449.17     10.61 o 
   3  11   2     5891.34     5817.86     74.20 o 
   4  11   2      318.60      348.82      9.23 o 
   5  11   2     1173.85     1165.03     13.19 o 
   6  11   2      295.68      295.49     10.85 o 
   7  11   2      318.12      317.69     10.59 o 
   8  11   2       75.11       68.80     10.64 o 
   9  11   2     1062.51     1055.92     14.49 o 
  10  11   2      391.32      347.84     12.48 o 
  11  11   2      345.44      339.84     13.57 o 
  12  11   2       26.79       26.46     10.65 o 
  13  11   2       26.89       38.53     15.41 o 
   0  12   2     4024.54     4012.57     60.48 o 
   1  12   2       81.99       99.31      8.51 o 
   2  12   2     3168.66     3104.39     41.56 o 
   3  12   2        8.75       11.49      6.21 o 
   4  12   2     1747.76     1701.46     29.97 o 
   5  12   2        0.61        1.99      8.20 o 
   6  12   2      878.65      926.05     24.79 o 
   7  12   2       29.09       27.86      9.07 o 
   8  12   2      849.56      822.49     12.29 o 
   9  12   2       12.92       16.30      9.26 o 
  10  12   2      342.47      336.54     12.76 o 
  11  12   2        4.50       17.02     12.83 o 
  12  12   2       45.83       56.58     10.37 o 
   1  13   2     2247.21     2169.85     14.81 o 
   2  13   2        0.20        1.77      8.33 o 
   3  13   2     1871.52     1852.39    209.83 o 
   4  13   2       86.39       98.12      8.78 o 
   5  13   2      790.03      779.12     13.03 o 
   6  13   2       11.93       18.52      9.09 o 
   7  13   2      996.89     1049.49     54.16 o 
   8  13   2       31.50       33.77     10.86 o 
   9  13   2      211.56      230.85     10.59 o 
  10  13   2        1.43       10.54     10.86 o 
  11  13   2       91.67       91.05     13.27 o 
   0  14   2     1682.98     1693.45     18.43 o 
   1  14   2       17.80       12.87      8.60 o 
   2  14   2     1190.56     1189.55     19.66 o 
   3  14   2      194.82      163.29      9.41 o 
   4  14   2     1269.99     1335.01     34.27 o 
   5  14   2      106.40      110.66      9.11 o 
   6  14   2     1059.67     1076.81     54.18 o 
   7  14   2       47.12       41.17     11.47 o 
   8  14   2      240.75      244.10     12.74 o 
   9  14   2        4.63        9.02     10.49 o 
  10  14   2      258.24      244.84     16.51 o 
  11  14   2        1.18        7.84     14.16 o 
   1  15   2     1058.54     1031.58     12.16 o 
   2  15   2      226.91      180.26      9.90 o 
   3  15   2     1274.11     1280.61     28.38 o 
   4  15   2        1.31        3.25      9.36 o 
   5  15   2      519.54      550.49     20.27 o 
   6  15   2       18.98       16.67      9.62 o 
   7  15   2      388.37      380.84     12.23 o 
   8  15   2       17.12       20.73     12.21 o 
   9  15   2      316.96      324.62     15.59 o 
  10  15   2        0.60       -1.04     13.46 o 
   0  16   2     1083.46      984.82     28.98 o 
   1  16   2        9.88        8.43     10.02 o 
   2  16   2      585.84      636.71     16.13 o 
   3  16   2        7.17       14.59     10.27 o 
   4  16   2      623.98      657.71     21.92 o 
   5  16   2       55.18       40.44      8.46 o 
   6  16   2      330.08      340.62     11.26 o 
   7  16   2        6.60        8.33     12.15 o 
   8  16   2      200.00      211.79     12.95 o 
   9  16   2        0.39        6.77     14.41 o 
   1  17   2      480.78      484.60     11.93 o 
   2  17   2       31.05       50.03     10.59 o 
   3  17   2      531.08      506.66     12.84 o 
   4  17   2        0.22        6.33     10.84 o 
   5  17   2      440.68      463.24     13.45 o 
   6  17   2        2.79        5.75     11.61 o 
   7  17   2      146.73      138.10     22.32 o 
   8  17   2        0.07        7.87     12.41 o 
   0  18   2      174.68      178.17     18.24 o 
   1  18   2       13.17       15.41     11.78 o 
   2  18   2      357.54      349.08     12.98 o 
   3  18   2        0.89        8.30     12.18 o 
   4  18   2      268.67      262.26     13.35 o 
   5  18   2       38.56       25.06     14.06 o 
   6  18   2      291.31      281.29     18.27 o 
   7  18   2        0.13        2.51     12.32 o 
   1  19   2      258.40      253.22     14.13 o 
   2  19   2        4.64       13.79     13.24 o 
   3  19   2      200.93      210.17     14.73 o 
   4  19   2        3.23        0.40     13.52 o 
   5  19   2      195.85      195.08     16.48 o 
   0  20   2       87.55       80.62     21.36 o 
   1  20   2        1.70        9.90     14.40 o 
   2  20   2      204.83      201.18     15.10 o 
   3  20   2        4.02        9.02     14.91 o 
   1   1   3    14244.40    14574.21    277.20 o 
   2   1   3     3156.59     3259.98     30.46 o 
   3   1   3    10156.24     9881.06     70.24 o 
   4   1   3      138.22      122.77      6.10 o 
   5   1   3       14.74       65.85     14.64 o 
   6   1   3     1227.92     1177.87     28.89 o 
   7   1   3      417.87      458.87     13.32 o 
   8   1   3        0.41       11.57      8.09 o 
   9   1   3        4.51        0.61      6.87 o 
  10   1   3       10.01       11.72      7.03 o 
  11   1   3      117.54      134.48      7.04 o 
  12   1   3      150.04      138.62      7.68 o 
  13   1   3       42.00       50.03      9.70 o 
  14   1   3        2.24       -0.38      9.75 o 
  15   1   3       10.10        5.00     11.46 o 
   0   2   3      169.71      184.39     15.72 o 
   1   2   3    22547.52    23692.42    163.66 o 
   2   2   3     5328.31     5550.15     93.98 o 
   3   2   3     1507.29     1595.86     12.65 o 
   4   2   3     1162.77     1364.62     21.18 o 
   5   2   3       68.35       88.88      6.58 o 
   6   2   3      222.17      249.13      6.81 o 
   7   2   3      986.97      948.74     14.71 o 
   8   2   3      473.33      494.28      8.89 o 
   9   2   3      238.30      231.60      8.66 o 
  10   2   3       70.20       82.77      7.54 o 
  11   2   3        0.02        6.96      7.41 o 
  12   2   3       10.59       12.71      8.10 o 
  13   2   3       10.00       12.82      8.49 o 
  14   2   3       20.60       19.65      9.43 o 
  15   2   3        5.25       12.74     11.11 o 
   1   3   3     1579.94     1638.28     16.68 o 
   2   3   3     9062.98     9270.47     30.58 o 
   3   3   3     2748.60     2832.84     44.39 o 
   4   3   3     3292.78     3295.72     46.11 o 
   5   3   3        0.03       11.80      6.19 o 
   6   3   3       36.27       47.44      5.66 o 
   7   3   3      308.64      333.18      7.35 o 
   8   3   3        0.76       -0.16      6.32 o 
   9   3   3       34.45       37.70      7.77 o 
  10   3   3      273.62      291.20      7.19 o 
  11   3   3       14.93       21.15      8.51 o 
  12   3   3       14.81       10.79      9.60 o 
  13   3   3        0.04        3.50     11.57 o 
  14   3   3        5.29       12.42      9.74 o 
  15   3   3        6.41        7.34     10.79 o 
   0   4   3     2306.80     2497.09     26.92 o 
   1   4   3      140.82      183.60      6.86 o 
   2   4   3     1312.12     1399.24     20.46 o 
   3   4   3       12.79       20.15      7.05 o 
   4   4   3      153.59      172.46      6.30 o 
   5   4   3      137.11      140.57      7.12 o 
   6   4   3       56.90       64.70      7.60 o 
   7   4   3      318.46      300.51      7.49 o 
   8   4   3      137.61      156.11      9.38 o 
   9   4   3       41.89       42.75      6.92 o 
  10   4   3       16.22       37.11      8.13 o 
  11   4   3        3.47        6.20      6.91 o 
  12   4   3        1.78       18.07      8.80 o 
  13   4   3        0.84       11.29      9.13 o 
  14   4   3        0.96       10.52     11.23 o 
  15   4   3        0.20        8.57     12.28 o 
   1   5   3      560.13      646.27     11.03 o 
   2   5   3      365.66      345.17      8.96 o 
   3   5   3      737.82      747.22     14.76 o 
   4   5   3       45.73       34.14      6.15 o 
   5   5   3      456.41      459.47      7.81 o 
   6   5   3       25.07       10.30      6.69 o 
   7   5   3        0.33        6.92      5.95 o 
   8   5   3      170.42      180.58      7.03 o 
   9   5   3       10.01       26.93      7.95 o 
  10   5   3        5.88        2.67      9.19 o 
  11   5   3       13.61       18.40      7.89 o 
  12   5   3       10.12       12.95     10.21 o 
  13   5   3        2.46       16.98      9.43 o 
  14   5   3        1.41       13.06     11.46 o 
   0   6   3     4247.70     4590.65     63.20 o 
   1   6   3      124.84       92.89     14.45 o 
   2   6   3      887.09      926.23      9.80 o 
   3   6   3      100.74       94.95      8.05 o 
   4   6   3      292.98      299.69     10.81 o 
   5   6   3      453.65      409.10      7.90 o 
   6   6   3       74.47       57.80      5.62 o 
   7   6   3      710.13      666.10      9.33 o 
   8   6   3       42.52       42.73      7.86 o 
   9   6   3      226.68      210.31      7.64 o 
  10   6   3        0.13        8.24      8.38 o 
  11   6   3        2.71        5.14      9.54 o 
  12   6   3       18.38       16.45      9.75 o 
  13   6   3        0.72       17.05     10.29 o 
  14   6   3        0.96       11.87     11.96 o 
   1   7   3      705.74      798.96     18.42 o 
   2   7   3      731.91      688.86     12.20 o 
   3   7   3      101.70      117.39      7.00 o 
   4   7   3     1369.34     1283.07     17.21 o 
   5   7   3       55.03       53.97      7.37 o 
   6   7   3      647.90      663.90      8.65 o 
   7   7   3       50.99       49.02      7.43 o 
   8   7   3        6.07       11.01      7.42 o 
   9   7   3        7.69       10.22      7.52 o 
  10   7   3        3.85        1.69      9.31 o 
  11   7   3        3.28       21.91     11.58 o 
  12   7   3       20.20       19.86      9.02 o 
  13   7   3       10.83       20.34     10.95 o 
  14   7   3        0.44        6.52      9.83 o 
   0   8   3      530.30      567.24     14.13 o 
   1   8   3     2959.41     3233.13     73.96 o 
   2   8   3      329.91      342.71      8.02 o 
   3   8   3       25.81       35.66      7.50 o 
   4   8   3       99.68      116.69      8.89 o 
   5   8   3     1272.54     1283.26     17.82 o 
   6   8   3       61.27       60.98      7.68 o 
   7   8   3      111.82      113.16      7.94 o 
   8   8   3       62.70       72.73      8.18 o 
   9   8   3       96.12      111.76      7.85 o 
  10   8   3        6.26        7.37      8.02 o 
  11   8   3       49.13       62.20      9.84 o 
  12   8   3        4.61        9.43     11.19 o 
  13   8   3        0.68       -1.92     10.17 o 
  14   8   3        0.50       14.92     11.22 o 
   1   9   3      188.47      207.28      8.23 o 
   2   9   3       11.57       14.33      7.19 o 
   3   9   3      387.54      402.81      8.84 o 
   4   9   3        2.46       -0.14      6.36 o 
   5   9   3        4.70       -3.79      8.72 o 
   6   9   3       39.70       41.65      8.88 o 
   7   9   3      128.62      129.85      7.94 o 
   8   9   3       26.20       30.03      8.24 o 
   9   9   3      170.03      163.89      9.01 o 
  10   9   3        0.36        9.13      8.49 o 
  11   9   3       29.42       45.15     11.66 o 
  12   9   3       47.56       47.61     11.40 o 
  13   9   3        2.62      -11.39     11.39 o 
   0  10   3       94.34       99.39     12.38 o 
   1  10   3      162.03      196.88      8.56 o 
   2  10   3        1.35       -0.31      5.78 o 
   3  10   3      152.98      137.47      7.62 o 
   4  10   3       42.99       37.48      7.11 o 
   5  10   3      183.34      181.86      9.76 o 
   6  10   3      714.78      701.43     10.25 o 
   7  10   3        0.72        6.38      8.31 o 
   8  10   3        3.43       10.12      7.64 o 
   9  10   3       50.45       64.05      8.97 o 
  10  10   3       88.21       93.60      9.46 o 
  11  10   3        7.70       11.58     10.42 o 
  12  10   3        0.18        3.80     11.06 o 
  13  10   3        0.02       11.93     10.75 o 
   1  11   3       61.04       54.98      8.52 o 
   2  11   3      396.83      400.52     11.81 o 
   3  11   3        5.66       14.79      8.63 o 
   4  11   3      409.88      416.34      9.11 o 
   5  11   3       13.69       11.34      9.65 o 
   6  11   3       29.59       23.38      8.42 o 
   7  11   3       15.14       12.26      8.10 o 
   8  11   3       17.25       15.30      9.38 o 
   9  11   3       30.53       35.31      8.92 o 
  10  11   3       22.04       18.46      9.73 o 
  11  11   3       32.24       28.53     12.02 o 
  12  11   3        0.23        1.31     13.22 o 
   0  12   3      300.08      267.83     11.09 o 
   1  12   3      153.70      166.91      8.81 o 
   2  12   3        4.52        3.25      8.16 o 
   3  12   3       43.57       49.62      6.84 o 
   4  12   3      273.82      276.37     12.83 o 
   5  12   3       70.27       62.32     10.28 o 
   6  12   3        0.64        3.32      9.80 o 
   7  12   3      375.31      380.43     10.75 o 
   8  12   3        3.99       19.42      9.30 o 
   9  12   3        0.22       -1.00      8.73 o 
  10  12   3       22.13       23.14     10.45 o 
  11  12   3        8.12       -0.26     12.71 o 
  12  12   3        5.27        7.02     14.02 o 
   1  13   3       33.29       31.67      8.55 o 
   2  13   3        0.19        5.98      8.78 o 
   3  13   3      346.74      335.33      9.60 o 
   4  13   3       97.25       86.06      8.55 o 
   5  13   3        0.56        8.55      9.62 o 
   6  13   3        0.02        4.16     10.75 o 
   7  13   3      153.01      150.39     11.68 o 
   8  13   3       38.41       25.10      9.52 o 
   9  13   3        0.11        1.17     10.02 o 
  10  13   3        4.45       18.03     18.07 o 
  11  13   3       27.51       29.05     13.24 o 
   0  14   3       17.16       20.34     12.23 o 
   1  14   3        0.34        5.54      9.02 o 
   2  14   3        1.19        5.65      9.39 o 
   3  14   3      122.06      135.18      9.14 o 
   4  14   3       10.66       15.43      7.70 o 
   5  14   3       52.79       47.32     10.37 o 
   6  14   3       14.65       22.39      9.70 o 
   7  14   3       19.39       23.27      9.89 o 
   8  14   3        0.07       14.19      9.07 o 
   9  14   3        0.63        7.87     10.73 o 
  10  14   3        2.24        9.56     10.56 o 
  11  14   3        1.30      -14.65     14.65 o 
   1  15   3        2.54        1.87     10.04 o 
   2  15   3        6.70       16.38     10.04 o 
   3  15   3        5.16        6.93      9.47 o 
   4  15   3        0.94       12.22      9.70 o 
   5  15   3        0.80        9.56      8.63 o 
   6  15   3       24.75       28.77     11.76 o 
   7  15   3        1.54        6.67     10.29 o 
   8  15   3        0.05        1.08     10.78 o 
   9  15   3        0.30        6.15     12.69 o 
  10  15   3        0.48        6.55     11.91 o 
   0  16   3        0.03        9.57     14.61 o 
   1  16   3       57.00       59.86     10.27 o 
   2  16   3        0.35       -4.31     10.27 o 
   3  16   3        1.13        5.99     10.20 o 
   4  16   3        1.03        4.46     10.53 o 
   5  16   3       19.06       18.02     11.68 o 
   6  16   3        0.14        1.96      9.09 o 
   7  16   3        0.00        9.52     10.54 o 
   8  16   3        0.18        1.81     11.49 o 
   9  16   3       25.99       33.00     12.45 o 
   1  17   3        6.73       11.14     11.41 o 
   2  17   3        6.04        1.29     11.18 o 
   3  17   3        1.73       10.05     10.83 o 
   4  17   3       15.49       16.93     12.86 o 
   5  17   3       19.21       15.83     13.70 o 
   6  17   3       38.90       38.42     10.69 o 
   7  17   3       16.68       15.50      9.59 o 
   8  17   3       14.80       11.61     12.74 o 
   0  18   3        1.51        8.52     17.12 o 
   1  18   3        9.22        7.39     12.46 o 
   2  18   3        6.24       10.72     12.36 o 
   3  18   3        0.98        2.21     13.06 o 
   4  18   3        1.50       -0.59     13.42 o 
   5  18   3       16.53       20.52     14.45 o 
   6  18   3        0.09       -4.63     12.99 o 
   7  18   3        0.71       -0.59     11.98 o 
   1  19   3        0.04       -0.69     13.15 o 
   2  19   3       11.36       15.14     14.83 o 
   3  19   3        0.37        3.92     15.32 o 
   4  19   3        0.29        4.51     15.23 o 
   5  19   3        5.64       15.70     14.74 o 
   0  20   3        0.71        2.40     25.45 o 
   1  20   3        0.00        5.66     18.74 o 
   2  20   3        1.24        6.49     18.50 o 
   3  20   3        3.70       15.75     24.06 o 
   0   0   4     6448.28     7243.47     53.31 o 
   1   0   4     3302.78     3540.05     25.97 o 
   2   0   4     1507.82     1826.01     69.66 o 
   3   0   4     2747.74     3183.21     34.59 o 
   4   0   4    17467.99    17193.46     48.90 o 
   5   0   4      946.42      952.09     14.50 o 
   6   0   4    22739.42    21895.16    125.43 o 
   7   0   4      780.14      725.96     17.65 o 
   8   0   4     3934.90     3948.37     28.41 o 
   9   0   4     1384.54     1351.62     14.19 o 
  10   0   4      195.62      200.82     11.71 o 
  11   0   4      166.16      169.15     10.66 o 
  12   0   4      369.11      385.13     10.67 o 
  13   0   4        0.30        4.99     13.27 o 
  14   0   4       72.37       82.40     15.17 o 
  15   0   4        1.92        6.25     15.38 o 
   1   1   4    14784.76    14520.75    210.53 o 
   2   1   4    21420.84    21281.94    239.49 o 
   3   1   4    23866.67    23177.52    346.07 o 
   4   1   4    10882.78    11291.83     81.57 o 
   5   1   4    20823.62    20408.52    344.82 o 
   6   1   4       16.98        8.56      7.45 o 
   7   1   4     6924.44     6587.11     59.27 o 
   8   1   4      324.83      311.84      8.25 o 
   9   1   4      828.74      835.72     11.78 o 
  10   1   4       23.30       23.58      6.16 o 
  11   1   4     1069.37     1069.71     12.30 o 
  12   1   4       21.19       34.52      7.86 o 
  13   1   4      239.73      239.56      9.40 o 
  14   1   4        1.33       -4.08      9.25 o 
  15   1   4       70.22       80.29     11.61 o 
   0   2   4     5669.48     5307.93    128.28 o 
   1   2   4     1431.10     1574.08     26.52 o 
   2   2   4    58237.53    56303.44    632.31 o 
   3   2   4       95.83       82.20      5.59 o 
   4   2   4    24779.45    24333.16    314.46 o 
   5   2   4     1879.78     2111.57     29.81 o 
   6   2   4    10208.01     9498.56    116.69 o 
   7   2   4       56.96       39.52      5.69 o 
   8   2   4     2782.63     2762.90     26.92 o 
   9   2   4      140.20      161.84     19.03 o 
  10   2   4     2015.63     1993.01     29.52 o 
  11   2   4       25.99       23.98      6.98 o 
  12   2   4      460.74      468.28      9.19 o 
  13   2   4        1.24        7.83      8.11 o 
  14   2   4      113.65      116.23     10.82 o 
  15   2   4        1.00       -2.34     11.36 o 
   1   3   4    24174.48    24361.54    361.02 o 
   2   3   4      208.94      294.56      8.01 o 
   3   3   4    28661.60    28668.64    425.01 o 
   4   3   4     2749.56     2768.22     17.01 o 
   5   3   4     4685.12     4444.70     35.44 o 
   6   3   4      138.64      137.37      6.08 o 
   7   3   4     2278.06     2217.47     23.30 o 
   8   3   4        3.31       10.80      6.46 o 
   9   3   4     1133.01     1095.76     22.93 o 
  10   3   4        1.90       10.35      9.75 o 
  11   3   4      675.59      683.29     21.99 o 
  12   3   4        1.51       10.26      7.01 o 
  13   3   4      177.14      171.16     10.21 o 
  14   3   4        2.80        5.26     11.56 o 
  15   3   4       56.16       71.51     11.33 o 
   0   4   4    19710.83    20066.32     67.22 o 
   1   4   4     9863.35    10061.83    118.63 o 
   2   4   4    17100.41    17085.04    275.15 o 
   3   4   4     1107.01     1359.48     19.71 o 
   4   4   4    11400.40    10732.66    101.66 o 
   5   4   4        1.26       11.06      6.66 o 
   6   4   4     3648.22     3414.15     36.35 o 
   7   4   4      117.06       96.13      6.21 o 
   8   4   4     1072.05      981.09      8.48 o 
   9   4   4      375.28      372.75      8.30 o 
  10   4   4      916.90      890.52     10.64 o 
  11   4   4       49.30       37.02      8.84 o 
  12   4   4      450.49      423.78     15.61 o 
  13   4   4        9.37       26.23      9.18 o 
  14   4   4      127.88      112.43     10.72 o 
   1   5   4    17955.71    17965.85    236.45 o 
   2   5   4      126.11      100.26      7.08 o 
   3   5   4    15332.38    15719.08    295.80 o 
   4   5   4     2442.34     2418.74     13.55 o 
   5   5   4     7424.63     7329.10     78.93 o 
   6   5   4      696.80      702.32     10.82 o 
   7   5   4     2850.45     2858.27     17.85 o 
   8   5   4        9.49       12.64      7.41 o 
   9   5   4     2171.33     2170.14     39.45 o 
  10   5   4      122.12      147.04      9.49 o 
  11   5   4      402.75      408.18      9.10 o 
  12   5   4       32.92       24.88      9.76 o 
  13   5   4      238.25      245.34     11.34 o 
  14   5   4        3.33       13.58     10.25 o 
   0   6   4    25532.34    24452.54     68.50 o 
   1   6   4      570.78      540.14     12.21 o 
   2   6   4     7286.97     7161.82     84.75 o 
   3   6   4      454.58      480.80      7.82 o 
   4   6   4     8133.70     8127.55    132.07 o 
   5   6   4       63.47       61.63      5.57 o 
   6   6   4     2669.76     2595.32     16.95 o 
   7   6   4      561.06      555.02      9.23 o 
   8   6   4     2915.83     2862.11     43.52 o 
   9   6   4       76.20       85.24      7.96 o 
  10   6   4      821.02      797.69      8.69 o 
  11   6   4        8.93        1.57     10.20 o 
  12   6   4      214.75      229.57     10.30 o 
  13   6   4       17.56        2.18      9.17 o 
  14   6   4       65.65       75.30     11.81 o 
   1   7   4    25656.41    25104.65    431.60 o 
   2   7   4      113.03      128.22      7.83 o 
   3   7   4    11641.33    11264.06    174.36 o 
   4   7   4      307.12      344.71      7.41 o 
   5   7   4     2885.36     2764.64     32.68 o 
   6   7   4      152.92      150.96      6.69 o 
   7   7   4     1111.93     1182.23     16.95 o 
   8   7   4       26.86       26.07      6.55 o 
   9   7   4     1948.68     1898.03     23.07 o 
  10   7   4       58.30       52.75      7.84 o 
  11   7   4      442.77      440.82     13.77 o 
  12   7   4        2.94        0.73     11.63 o 
  13   7   4      137.01      142.40     10.71 o 
  14   7   4        1.25       14.54     11.72 o 
   0   8   4    12048.90    11896.79     44.90 o 
   1   8   4     1374.51     1383.97     26.81 o 
   2   8   4    12267.96    12341.25    203.07 o 
   3   8   4      300.16      323.07      8.21 o 
   4   8   4     5415.73     5310.56     77.25 o 
   5   8   4      158.92      170.46      8.85 o 
   6   8   4     2042.70     2038.65     17.74 o 
   7   8   4       57.24       66.87      7.66 o 
   8   8   4     2051.73     2093.25     26.85 o 
   9   8   4       11.47       11.71      6.88 o 
  10   8   4      813.82      782.76     13.10 o 
  11   8   4        5.67        4.71      8.67 o 
  12   8   4      128.69      134.90     10.69 o 
  13   8   4        2.89        7.19      9.76 o 
   1   9   4     7617.30     7675.27    115.60 o 
   2   9   4        0.17        2.73      7.76 o 
   3   9   4     1268.05     1249.61     12.17 o 
   4   9   4      107.00      120.36      7.03 o 
   5   9   4     2576.94     2643.66     38.66 o 
   6   9   4      591.70      609.33     17.30 o 
   7   9   4     1341.96     1324.17     35.78 o 
   8   9   4       36.64       28.22      7.39 o 
   9   9   4      811.24      776.06     27.42 o 
  10   9   4       36.87       43.58      9.37 o 
  11   9   4      161.57      167.40     12.39 o 
  12   9   4       81.72       94.42     11.99 o 
  13   9   4       89.33       97.52     10.53 o 
   0  10   4     6942.47     6704.45    141.79 o 
   1  10   4     1089.70     1075.44     22.66 o 
   2  10   4     2159.06     2152.75     62.99 o 
   3  10   4      287.91      281.78     12.69 o 
   4  10   4     3284.77     3266.34     58.24 o 
   5  10   4       22.16       12.18      8.31 o 
   6  10   4     2180.84     2192.30     21.75 o 
   7  10   4        0.04       14.28      7.69 o 
   8  10   4     1989.86     1946.60     39.32 o 
   9  10   4      122.70      123.60      9.50 o 
  10  10   4      333.22      338.48      9.50 o 
  11  10   4        7.30       19.39      9.92 o 
  12  10   4       69.79       77.10     11.30 o 
  13  10   4        2.41       11.80     11.98 o 
   1  11   4     3347.79     3290.98     22.71 o 
   2  11   4      374.14      356.36      9.55 o 
   3  11   4     2444.50     2477.17    390.00 o 
   4  11   4     2228.09     2201.24     44.67 o 
   5  11   4     4191.80     4255.32     80.86 o 
   6  11   4       16.74       20.29      8.96 o 
   7  11   4     3337.68     3363.25     51.85 o 
   8  11   4      433.26      400.73     10.24 o 
   9  11   4     1206.61     1189.91     29.49 o 
  10  11   4       12.53       14.21      9.91 o 
  11  11   4      137.81      147.81     10.57 o 
  12  11   4        6.40       14.85     13.50 o 
   0  12   4     4592.63     4452.67    101.81 o 
   1  12   4      163.62      132.29      9.32 o 
   2  12   4     1917.34     1975.30     47.83 o 
   3  12   4      273.59      272.01      9.42 o 
   4  12   4     1131.34     1184.14     15.96 o 
   5  12   4      170.30      163.05      8.83 o 
   6  12   4     1731.54     1721.52     17.48 o 
   7  12   4       47.81       40.66     10.48 o 
   8  12   4      660.93      644.29     18.23 o 
   9  12   4       21.78       37.40     10.03 o 
  10  12   4      161.04      147.11     10.76 o 
  11  12   4        2.05       12.17     11.42 o 
  12  12   4       62.51       52.53     13.81 o 
   1  13   4     1589.20     1586.50     13.65 o 
   2  13   4      327.11      325.97     10.28 o 
   3  13   4     1281.14     1377.53     26.85 o 
   4  13   4      359.48      368.88     43.71 o 
   5  13   4      600.16      634.22     23.54 o 
   6  13   4        2.02        7.80      8.01 o 
   7  13   4      802.33      791.51     11.51 o 
   8  13   4        4.42       11.09     11.15 o 
   9  13   4      156.52      153.27     18.09 o 
  10  13   4       14.13       10.64     10.83 o 
  11  13   4       80.40       81.49     11.92 o 
   0  14   4     2253.80     2220.84     95.84 o 
   1  14   4      125.98      145.31     10.38 o 
   2  14   4     2746.49     2634.26     39.37 o 
   3  14   4       16.43       13.54     10.84 o 
   4  14   4      787.68      839.91     28.71 o 
   5  14   4        8.26       10.50      9.73 o 
   6  14   4      551.56      568.04     12.20 o 
   7  14   4       19.56       25.05     10.13 o 
   8  14   4      192.09      206.71     10.87 o 
   9  14   4       20.55       26.81     12.15 o 
  10  14   4      194.87      195.25     33.56 o 
  11  14   4        0.03       -8.63     18.52 o 
   1  15   4     1654.90     1593.01     24.99 o 
   2  15   4       69.44       56.86     10.54 o 
   3  15   4     1213.49     1200.96     14.86 o 
   4  15   4       82.87       90.55     11.13 o 
   5  15   4      338.34      381.00     11.29 o 
   6  15   4        4.35        2.66     10.20 o 
   7  15   4      303.28      298.31     10.94 o 
   8  15   4       12.78       10.60     11.30 o 
   9  15   4      180.31      188.64     12.11 o 
  10  15   4        0.85       10.74     13.65 o 
   0  16   4      724.60      698.27     31.73 o 
   1  16   4        0.09        4.58     11.32 o 
   2  16   4      853.67      854.75     17.19 o 
   3  16   4        0.28       -0.45     11.68 o 
   4  16   4      447.19      474.48     12.65 o 
   5  16   4        3.09       -3.88     11.13 o 
   6  16   4      342.51      346.45     13.01 o 
   7  16   4        0.06        3.71     11.37 o 
   8  16   4      171.86      171.56     12.28 o 
   9  16   4        0.15       18.06     12.53 o 
   1  17   4      415.47      427.84     14.85 o 
   2  17   4        8.83       18.06     13.55 o 
   3  17   4      481.07      488.13     14.58 o 
   4  17   4        2.81       11.58     11.67 o 
   5  17   4      372.10      387.19     15.45 o 
   6  17   4        0.37        1.16     10.83 o 
   7  17   4      209.26      228.88     10.47 o 
   8  17   4       15.52       22.68     13.13 o 
   0  18   4      308.31      307.63     22.30 o 
   1  18   4        1.14       -5.96     14.90 o 
   2  18   4      561.40      538.77     16.76 o 
   3  18   4       96.52       97.54     15.84 o 
   4  18   4      172.66      165.02     14.43 o 
   5  18   4       27.81       30.96     13.98 o 
   6  18   4       96.89       98.98     13.97 o 
   7  18   4       32.25       41.65     13.27 o 
   1  19   4      198.97      193.91     15.71 o 
   2  19   4       11.80       12.40     15.04 o 
   3  19   4      237.44      257.55     18.18 o 
   4  19   4        1.54       -7.43     17.31 o 
   5  19   4      133.31      141.19     15.51 o 
   0  20   4      200.09      210.47     27.08 o 
   1  20   4        3.46        6.49     18.32 o 
   2  20   4      215.20      214.05     20.16 o 
   1   1   5        2.00       10.20      5.89 o 
   2   1   5      465.71      584.19      7.63 o 
   3   1   5    10150.37    10527.40     68.04 o 
   4   1   5     2222.73     2112.90     18.64 o 
   5   1   5     1749.46     1846.91     10.97 o 
   6   1   5     1583.89     1493.87     16.92 o 
   7   1   5       67.99       49.18      7.12 o 
   8   1   5      134.26      130.71      7.26 o 
   9   1   5      199.10      226.97      9.66 o 
  10   1   5        0.41        7.42      9.44 o 
  11   1   5        6.35       13.98      7.58 o 
  12   1   5       31.11       26.27      7.98 o 
  13   1   5        3.05        0.83      9.63 o 
  14   1   5       21.87       19.54     11.55 o 
  15   1   5        1.62        1.36     10.85 o 
   0   2   5     8307.22     8563.38    427.29 o 
   1   2   5     1565.18     1632.47     13.41 o 
   2   2   5     6755.64     7036.56    104.30 o 
   3   2   5      342.96      332.95      6.64 o 
   4   2   5       85.67       79.97      6.62 o 
   5   2   5     6378.98     6586.46     80.29 o 
   6   2   5      604.21      584.53     14.56 o 
   7   2   5      152.31      143.17      6.19 o 
   8   2   5      176.24      176.00      7.71 o 
   9   2   5      237.56      228.73      8.35 o 
  10   2   5       18.42       21.36      9.83 o 
  11   2   5      146.38      137.91      7.32 o 
  12   2   5        0.21        4.73      8.30 o 
  13   2   5       83.72       91.28     10.35 o 
  14   2   5        0.02       -3.83      9.97 o 
  15   2   5        1.16       -1.97     10.52 o 
   1   3   5      602.38      687.86     16.53 o 
   2   3   5      634.24      644.65     10.23 o 
   3   3   5      598.69      638.50     11.53 o 
   4   3   5     2473.92     2588.21     21.32 o 
   5   3   5     1209.85     1262.45     11.71 o 
   6   3   5     1015.63     1027.93      8.06 o 
   7   3   5        1.77        9.18      5.68 o 
   8   3   5       17.89       29.07      7.57 o 
   9   3   5        0.04       16.80      6.90 o 
  10   3   5        1.39        8.86      7.25 o 
  11   3   5      105.44      116.31      8.98 o 
  12   3   5        2.59        5.43      8.76 o 
  13   3   5       12.40       16.53      9.14 o 
  14   3   5        2.57        7.34      9.43 o 
   0   4   5        0.05       11.10     11.56 o 
   1   4   5        6.74        8.87      7.38 o 
   2   4   5      101.00       99.68      7.42 o 
   3   4   5      518.43      572.38     11.66 o 
   4   4   5      310.41      353.48      8.03 o 
   5   4   5       27.56       39.34      5.99 o 
   6   4   5        4.33        2.61      5.97 o 
   7   4   5       20.83       34.85      6.63 o 
   8   4   5        4.74       10.36      7.30 o 
   9   4   5        6.05        8.93      6.99 o 
  10   4   5       41.29       44.83      7.42 o 
  11   4   5        0.05       -4.88     12.45 o 
  12   4   5        1.71       13.73      9.90 o 
  13   4   5        2.58        0.80     10.59 o 
  14   4   5        0.02        3.37      9.61 o 
   1   5   5      190.07      199.29      8.20 o 
   2   5   5      111.62      141.37      7.75 o 
   3   5   5      265.67      344.52      7.54 o 
   4   5   5      150.24      164.00      7.19 o 
   5   5   5      191.86      206.02      7.61 o 
   6   5   5       19.39       12.29      5.42 o 
   7   5   5       81.64       79.35      7.34 o 
   8   5   5       21.28       37.50      6.41 o 
   9   5   5       29.57       20.30      8.08 o 
  10   5   5        0.13       10.95      6.83 o 
  11   5   5       12.02        4.60      9.06 o 
  12   5   5        9.08        9.06     10.36 o 
  13   5   5        0.65       10.54      9.43 o 
  14   5   5       22.85       14.21     10.11 o 
   0   6   5     1101.64     1096.37     16.69 o 
   1   6   5     2929.25     2913.25     74.49 o 
   2   6   5      267.87      259.02      8.34 o 
   3   6   5     1908.21     1980.73     13.12 o 
   4   6   5      645.63      669.50     17.01 o 
   5   6   5        0.02        5.55      7.95 o 
   6   6   5      230.69      235.07      7.81 o 
   7   6   5      410.14      392.64      9.97 o 
   8   6   5      188.94      206.45      7.65 o 
   9   6   5        0.16        0.54      7.92 o 
  10   6   5       34.75       29.64     11.13 o 
  11   6   5        4.66       10.85      8.73 o 
  12   6   5        9.27        7.62      9.77 o 
  13   6   5        1.18        9.51     10.71 o 
  14   6   5        4.12       14.12     10.09 o 
   1   7   5      320.92      339.76     34.52 o 
   2   7   5      414.28      397.62      8.35 o 
   3   7   5      177.99      172.83      8.28 o 
   4   7   5      203.05      170.24      7.06 o 
   5   7   5      347.75      339.47      9.33 o 
   6   7   5       99.51       96.21      6.81 o 
   7   7   5       25.58       33.90      6.26 o 
   8   7   5        9.40        7.51      7.51 o 
   9   7   5       15.67       16.90      8.14 o 
  10   7   5       89.63       80.82      7.83 o 
  11   7   5       16.46       17.32      9.29 o 
  12   7   5        9.88        7.79     10.12 o 
  13   7   5        0.55       16.35     11.55 o 
  14   7   5       10.12       22.06     10.77 o 
   0   8   5      372.36      409.96     16.11 o 
   1   8   5     2284.69     2267.13     88.19 o 
   2   8   5        0.13        2.75      7.10 o 
   3   8   5      177.68      189.11      8.15 o 
   4   8   5      491.91      528.61      7.87 o 
   5   8   5      147.73      145.23      7.69 o 
   6   8   5      385.89      365.88     11.57 o 
   7   8   5      180.17      180.30      7.38 o 
   8   8   5       59.63       82.22      8.14 o 
   9   8   5       51.31       56.76      7.96 o 
  10   8   5        9.63       24.14      7.40 o 
  11   8   5        4.40        7.36      8.50 o 
  12   8   5        3.73       -3.67     11.82 o 
  13   8   5       47.26       63.82     10.28 o 
   1   9   5      195.97      199.26     10.41 o 
   2   9   5        2.44       -4.64      7.08 o 
   3   9   5      224.50      194.43      8.70 o 
   4   9   5      287.23      279.99      8.62 o 
   5   9   5      136.52      148.96      8.48 o 
   6   9   5      317.42      301.37     10.01 o 
   7   9   5        7.63       14.33      7.35 o 
   8   9   5       15.56       25.28      8.29 o 
   9   9   5        0.47       16.20      8.54 o 
  10   9   5       23.05       28.55     14.41 o 
  11   9   5        0.01        2.66      9.57 o 
  12   9   5       66.39       68.60     12.32 o 
  13   9   5        3.44       -2.80     13.27 o 
   0  10   5       72.44       54.13     14.51 o 
   1  10   5       22.35       10.81      9.88 o 
   2  10   5      765.04      735.50     25.66 o 
   3  10   5      947.12      907.97     24.03 o 
   4  10   5      830.84      797.80     21.53 o 
   5  10   5      147.44      142.15      8.86 o 
   6  10   5       11.23       11.62      7.75 o 
   7  10   5        3.17       20.14      9.99 o 
   8  10   5        1.62       12.79      8.95 o 
   9  10   5        2.31        2.26      9.08 o 
  10  10   5      146.21      143.29      9.28 o 
  11  10   5        7.41        8.40     10.29 o 
  12  10   5        3.36        1.93     12.47 o 
  13  10   5       30.57       30.16     14.32 o 
   1  11   5        4.61        5.54     10.18 o 
   2  11   5       10.83       17.77      9.95 o 
   3  11   5      107.03      123.86      8.04 o 
   4  11   5      186.05      190.68      9.99 o 
   5  11   5      167.61      173.62     10.03 o 
   6  11   5       63.38       78.53      8.60 o 
   7  11   5       53.81       65.93     10.96 o 
   8  11   5       46.45       45.07      9.33 o 
   9  11   5        3.70       18.38     10.01 o 
  10  11   5        0.24        5.13      9.96 o 
  11  11   5       15.25       17.22     10.80 o 
  12  11   5       30.19       47.34     14.03 o 
   0  12   5      183.77      162.08     17.01 o 
   1  12   5      341.32      318.67     17.52 o 
   2  12   5      333.63      302.83     10.59 o 
   3  12   5      120.00      127.29      9.25 o 
   4  12   5      500.03      475.51     19.17 o 
   5  12   5      329.08      337.87      9.75 o 
   6  12   5       36.35       26.92      9.23 o 
   7  12   5        1.45       18.38      9.14 o 
   8  12   5       28.17       30.30      9.57 o 
   9  12   5       76.09       78.19      9.94 o 
  10  12   5       16.53       10.20      9.19 o 
  11  12   5        0.02        2.40     11.30 o 
  12  12   5        0.18        2.08     14.58 o 
   1  13   5       11.25       11.19     11.31 o 
   2  13   5       42.05       44.31     11.84 o 
   3  13   5       93.16       90.85      9.95 o 
   4  13   5       36.67       38.04      8.59 o 
   5  13   5        0.00        4.51      8.63 o 
   6  13   5       78.51       72.69      8.66 o 
   7  13   5        0.34        6.33     10.16 o 
   8  13   5       81.27       89.15      9.11 o 
   9  13   5        6.76       11.32     12.12 o 
  10  13   5       13.62       22.70     10.24 o 
  11  13   5        1.38        1.06     11.51 o 
   0  14   5       50.97       86.55     17.74 o 
   1  14   5       52.66       50.92     14.72 o 
   2  14   5      102.25      109.72     12.22 o 
   3  14   5       12.46        8.37     10.15 o 
   4  14   5       19.98       24.30      8.89 o 
   5  14   5        4.36        0.67      8.13 o 
   6  14   5       24.40       30.93     10.01 o 
   7  14   5       41.41       52.71      9.88 o 
   8  14   5        6.78       15.67      9.92 o 
   9  14   5        3.07        6.84     10.64 o 
  10  14   5        0.05        5.53     11.46 o 
   1  15   5        2.21        3.38     13.21 o 
   2  15   5        2.65       -1.16     13.10 o 
   3  15   5       21.31       21.93     12.63 o 
   4  15   5       15.87       18.91      9.54 o 
   5  15   5        3.74        7.07      7.94 o 
   6  15   5        0.75       11.12     10.19 o 
   7  15   5        0.26       -0.80      9.78 o 
   8  15   5       13.48       21.65     10.83 o 
   9  15   5        5.75        8.68     11.90 o 
  10  15   5        0.01       10.62     11.70 o 
   0  16   5        1.06       -1.09     17.55 o 
   1  16   5       44.12       49.86     16.04 o 
   2  16   5        7.67        9.88     13.42 o 
   3  16   5        0.08        8.89     13.02 o 
   4  16   5        2.40        8.36     12.31 o 
   5  16   5        1.03       -0.74     11.81 o 
   6  16   5       11.90       13.72      9.60 o 
   7  16   5        6.70       13.70     12.05 o 
   8  16   5        2.49        1.93     12.27 o 
   9  16   5        1.69       17.63     11.67 o 
   1  17   5        3.41       -0.72     14.00 o 
   2  17   5       21.07       21.13     14.64 o 
   3  17   5       25.00       30.27     14.00 o 
   4  17   5        0.73       13.35     14.33 o 
   5  17   5        1.96       -0.55     12.93 o 
   6  17   5        2.04        4.42     12.71 o 
   7  17   5        0.94        4.78     10.71 o 
   8  17   5        3.48        2.21     13.40 o 
   0  18   5        1.07       16.69     21.50 o 
   1  18   5       21.21       13.50     14.72 o 
   2  18   5        5.44       -2.16     15.35 o 
   3  18   5        2.46        2.30     14.96 o 
   4  18   5        5.53       -1.43     15.15 o 
   5  18   5        4.42       11.86     14.72 o 
   6  18   5        0.56       -1.53     14.29 o 
   1  19   5        0.01        6.90     16.03 o 
   2  19   5        4.26       15.50     15.10 o 
   3  19   5       25.26       30.95     16.18 o 
   4  19   5        0.12        6.65     17.35 o 
   5  19   5        2.18       -4.39     18.06 o 
   0  20   5       23.16       26.02     25.32 o 
   1  20   5        1.79        8.06     18.60 o 
   0   0   6    19331.40    19046.37     72.21 o 
   1   0   6      155.61      135.73      8.58 o 
   2   0   6     4951.29     4849.83     72.25 o 
   3   0   6     4663.21     4733.92     66.54 o 
   4   0   6    23052.47    22214.34     92.03 o 
   5   0   6     4685.13     4621.85     37.18 o 
   6   0   6    17479.69    16951.01     59.45 o 
   7   0   6       14.30       11.53     10.15 o 
   8   0   6     7054.16     6840.82     93.20 o 
   9   0   6      373.41      326.92     13.71 o 
  10   0   6     2288.60     2185.50     20.81 o 
  11   0   6      111.38      104.48     11.29 o 
  12   0   6       56.87       72.64     10.79 o 
  13   0   6        5.32       -1.47     12.21 o 
  14   0   6        8.96       28.62     15.55 o 
   1   1   6    10089.99     9126.41    194.86 o 
   2   1   6       54.56       55.59      6.05 o 
   3   1   6    33565.65    31671.07    500.73 o 
   4   1   6     1949.06     1906.39     11.01 o 
   5   1   6     1884.75     1869.49     10.84 o 
   6   1   6      550.71      561.53     13.36 o 
   7   1   6     6407.41     6134.12    115.75 o 
   8   1   6        1.16        6.49      7.60 o 
   9   1   6     3732.95     3629.88     43.81 o 
  10   1   6       19.27       24.85      7.53 o 
  11   1   6      166.95      188.87     12.67 o 
  12   1   6        0.55        8.62      8.10 o 
  13   1   6      115.70      117.52      7.80 o 
  14   1   6        1.52       -9.35      9.35 o 
   0   2   6     6184.35     5888.43    296.27 o 
   1   2   6     1343.78     1564.48     13.09 o 
   2   2   6    13271.61    12575.89    223.04 o 
   3   2   6     1274.43     1324.73      9.77 o 
   4   2   6     5229.74     5155.25     38.64 o 
   5   2   6     2884.66     3155.26     13.04 o 
   6   2   6     5939.58     5885.27     56.72 o 
   7   2   6      140.22      151.53      6.92 o 
   8   2   6     2530.34     2540.82     46.21 o 
   9   2   6        3.88        0.02      7.17 o 
  10   2   6     1051.40     1055.25     10.85 o 
  11   2   6       31.84       37.82      7.42 o 
  12   2   6      155.09      157.31      8.56 o 
  13   2   6        0.16       12.10      9.96 o 
  14   2   6       72.26       87.22     10.41 o 
   1   3   6    42227.31    39706.02    368.80 o 
   2   3   6       20.30       19.96      6.62 o 
   3   3   6    11135.82    10757.97    173.16 o 
   4   3   6      666.26      678.04      7.89 o 
   5   3   6     6755.89     6190.22     47.96 o 
   6   3   6       47.14       57.66      7.72 o 
   7   3   6     2918.95     2866.91     25.31 o 
   8   3   6      110.82      112.96      6.28 o 
   9   3   6     1915.50     1912.50     11.57 o 
  10   3   6        1.95       10.94      7.81 o 
  11   3   6      816.50      831.72     16.35 o 
  12   3   6       48.16       46.42      9.32 o 
  13   3   6       93.97       97.90     10.10 o 
  14   3   6        0.04       -5.01     10.14 o 
   0   4   6    20712.41    21766.68     63.43 o 
   1   4   6      243.22      222.44      7.28 o 
   2   4   6    37163.85    37993.77    539.17 o 
   3   4   6       16.95       22.41      7.71 o 
   4   4   6     5024.41     4486.18     19.39 o 
   5   4   6       13.05       27.93      7.07 o 
   6   4   6      621.77      564.83      7.37 o 
   7   4   6       24.50       21.90      6.22 o 
   8   4   6     4709.16     4463.57     71.82 o 
   9   4   6      152.69      151.11      8.15 o 
  10   4   6      856.70      858.39     10.10 o 
  11   4   6       25.39       20.18      8.80 o 
  12   4   6      314.74      293.22      9.46 o 
  13   4   6        1.80        0.16     10.10 o 
  14   4   6      132.99      131.13     10.87 o 
   1   5   6    22818.69    22962.27     63.22 o 
   2   5   6     1026.50     1056.31     18.77 o 
   3   5   6     4150.33     4079.09     66.35 o 
   4   5   6     1057.31     1010.57     25.86 o 
   5   5   6     8797.25     8296.27     91.98 o 
   6   5   6      319.16      299.16      6.82 o 
   7   5   6     1775.53     1745.66     15.73 o 
   8   5   6        4.84        2.90      7.00 o 
   9   5   6     1182.28     1187.57      9.59 o 
  10   5   6        0.44        0.14      6.79 o 
  11   5   6      654.48      644.08     20.37 o 
  12   5   6        2.28       18.74      9.56 o 
  13   5   6       71.20       65.18      9.31 o 
  14   5   6        0.69       -8.47     10.68 o 
   0   6   6     6278.33     6060.69     32.06 o 
   1   6   6        0.04        0.81      7.42 o 
   2   6   6    11897.65    11910.08    243.86 o 
   3   6   6      126.13      125.69      6.76 o 
   4   6   6    12462.23    12418.77    196.61 o 
   5   6   6      277.03      275.25      7.81 o 
   6   6   6     1904.30     1822.14     26.71 o 
   7   6   6        3.36       15.58      6.19 o 
   8   6   6     2527.12     2519.44     19.28 o 
   9   6   6       27.89       23.25      7.09 o 
  10   6   6      557.03      532.18      8.66 o 
  11   6   6        4.00        3.21      7.96 o 
  12   6   6      217.99      217.15     10.58 o 
  13   6   6        0.70       -5.82     10.05 o 
  14   6   6      114.47      109.48     12.20 o 
   1   7   6    12123.97    12141.36    331.23 o 
   2   7   6       46.49       51.77      6.24 o 
   3   7   6     8094.47     8174.86    187.96 o 
   4   7   6     1484.77     1445.65     10.52 o 
   5   7   6     2980.43     3026.90     66.75 o 
   6   7   6        0.01       -2.18      8.15 o 
   7   7   6     1239.42     1262.49     22.66 o 
   8   7   6       77.42       82.05      7.30 o 
   9   7   6      461.78      464.63     10.30 o 
  10   7   6        0.17        1.17      7.85 o 
  11   7   6      485.16      463.64      8.81 o 
  12   7   6        4.44        1.37     11.79 o 
  13   7   6      264.42      248.15     17.54 o 
  14   7   6        6.32       -3.33     12.66 o 
   0   8   6    12059.16    12133.68     44.60 o 
   1   8   6      182.37      187.56      7.57 o 
   2   8   6     4650.11     4751.12     47.74 o 
   3   8   6      332.49      336.16      8.72 o 
   4   8   6     3894.29     3912.54     69.43 o 
   5   8   6        5.43        6.70      7.49 o 
   6   8   6     3567.65     3489.38     60.77 o 
   7   8   6       35.37       27.52      7.17 o 
   8   8   6      330.80      353.45      8.73 o 
   9   8   6        0.00        1.38      8.39 o 
  10   8   6      752.53      742.83     22.31 o 
  11   8   6        0.39        3.83      9.63 o 
  12   8   6      183.92      179.59     11.42 o 
  13   8   6        0.28       17.09     13.33 o 
   1   9   6     5745.90     5679.98     42.43 o 
   2   9   6      965.48      954.37     23.11 o 
   3   9   6     9663.50     9493.51    108.73 o 
   4   9   6      362.45      384.19      9.27 o 
   5   9   6     2348.10     2339.93     52.14 o 
   6   9   6      154.65      144.53      8.43 o 
   7   9   6     1842.94     1845.81     27.72 o 
   8   9   6       19.46       18.59      7.67 o 
   9   9   6      893.40      885.43     10.54 o 
  10   9   6       50.45       50.91      9.58 o 
  11   9   6      205.99      209.97     10.47 o 
  12   9   6        0.65        2.45     11.74 o 
  13   9   6      192.82      192.06     12.71 o 
   0  10   6     3315.13     3318.41     25.44 o 
   1  10   6      164.85      177.68     10.52 o 
   2  10   6     1251.64     1236.18    261.26 o 
   3  10   6       43.80       37.40      9.12 o 
   4  10   6     6057.40     6074.35     85.06 o 
   5  10   6      244.81      220.18      9.64 o 
   6  10   6     4092.21     3956.82     75.91 o 
   7  10   6       16.02       21.34      9.71 o 
   8  10   6      434.84      440.74      9.92 o 
   9  10   6       20.86       21.37      8.09 o 
  10  10   6      242.20      245.87      9.81 o 
  11  10   6        0.46        4.93      8.86 o 
  12  10   6      173.30      180.19     11.65 o 
   1  11   6       22.96       35.68     10.42 o 
   2  11   6       24.87       31.27     11.43 o 
   3  11   6     3452.43     3597.63    141.52 o 
   4  11   6      403.74      391.67      9.27 o 
   5  11   6     4643.57     4607.43    109.22 o 
   6  11   6       21.57       29.27      8.09 o 
   7  11   6     1306.58     1294.24     22.87 o 
   8  11   6       33.52       33.57      9.25 o 
   9  11   6      325.95      334.28     10.53 o 
  10  11   6        7.65        7.25      9.76 o 
  11  11   6       36.73       37.39      9.80 o 
  12  11   6       40.33       32.35     12.04 o 
   0  12   6      831.67      786.91     18.51 o 
   1  12   6      129.01      143.91     10.02 o 
   2  12   6     2652.94     2752.68     18.23 o 
   3  12   6        0.04        5.71      8.66 o 
   4  12   6     2746.84     2741.79     30.38 o 
   5  12   6      119.84      108.51      8.38 o 
   6  12   6     1373.25     1311.96     37.11 o 
   7  12   6        0.01        1.01      9.38 o 
   8  12   6      383.44      413.12     18.33 o 
   9  12   6       11.95       11.43     11.65 o 
  10  12   6       93.66       96.21      9.94 o 
  11  12   6        1.13       13.81     11.24 o 
   1  13   6     2672.08     2667.53     17.38 o 
   2  13   6       44.63       33.58     11.00 o 
   3  13   6     1216.09     1194.99     26.24 o 
   4  13   6       25.89       27.92      7.03 o 
   5  13   6     1895.77     1977.65     41.36 o 
   6  13   6       19.05       22.44      9.58 o 
   7  13   6      601.67      593.19     11.81 o 
   8  13   6        0.48       13.52     10.42 o 
   9  13   6      186.95      179.75     11.10 o 
  10  13   6        0.95       -0.07     12.74 o 
  11  13   6      196.01      179.36     14.03 o 
   0  14   6     1404.21     1395.39     22.94 o 
   1  14   6       64.60       78.20     12.54 o 
   2  14   6     2197.54     2295.98     54.24 o 
   3  14   6        0.23      -11.82     11.83 o 
   4  14   6      603.48      558.17     57.61 o 
   5  14   6       81.20       73.96      9.37 o 
   6  14   6      315.22      316.95     14.98 o 
   7  14   6        3.08        4.64     10.33 o 
   8  14   6      211.83      214.98     12.01 o 
   9  14   6       19.67       19.26     10.42 o 
  10  14   6       63.84       71.99     11.28 o 
   1  15   6     1221.11     1229.49     14.62 o 
   2  15   6        0.06       17.14     13.04 o 
   3  15   6      473.02      492.31     17.84 o 
   4  15   6       42.00       35.68     13.83 o 
   5  15   6      641.16      663.28     18.15 o 
   6  15   6        0.74        3.73     10.05 o 
   7  15   6      218.17      214.82     11.89 o 
   8  15   6       14.39       22.92     12.36 o 
   9  15   6       35.01       39.80     12.76 o 
   0  16   6      884.19      967.40     22.25 o 
   1  16   6       23.92       35.17     13.80 o 
   2  16   6      579.45      523.07     14.78 o 
   3  16   6        8.52       10.00     13.37 o 
   4  16   6      574.14      556.26     40.28 o 
   5  16   6        0.58       15.01     13.60 o 
   6  16   6      280.98      301.40     13.03 o 
   7  16   6        3.45       -1.25     11.36 o 
   8  16   6      162.52      166.50     12.29 o 
   1  17   6      644.53      640.54     15.55 o 
   2  17   6        3.33       12.86     13.10 o 
   3  17   6      321.28      330.48     15.35 o 
   4  17   6        7.49       10.11     14.45 o 
   5  17   6      109.69      104.72     15.14 o 
   6  17   6        7.12        4.50     14.80 o 
   7  17   6      225.52      214.34     13.15 o 
   0  18   6     1144.45     1163.39     28.56 o 
   1  18   6        8.77       17.15     14.35 o 
   2  18   6      446.48      425.12     15.69 o 
   3  18   6        0.90       16.37     14.90 o 
   4  18   6       61.29       59.62     15.74 o 
   5  18   6        3.80       18.64     15.86 o 
   6  18   6       89.55      114.75     17.20 o 
   1  19   6      288.09      323.50     17.75 o 
   2  19   6        0.85        7.22     15.08 o 
   3  19   6      152.98      150.57     16.94 o 
   4  19   6        0.49       11.17     17.36 o 
   1   1   7       30.11       33.90      5.54 o 
   2   1   7       94.99      123.63      5.98 o 
   3   1   7      497.20      445.81      8.28 o 
   4   1   7      293.35      321.42     16.07 o 
   5   1   7        6.39       15.78      5.90 o 
   6   1   7      372.01      385.17      7.41 o 
   7   1   7      955.33      925.19     10.66 o 
   8   1   7      591.92      591.93      9.28 o 
   9   1   7      430.67      439.90     11.53 o 
  10   1   7       25.26       33.64      9.42 o 
  11   1   7      180.60      183.55      9.42 o 
  12   1   7        0.45        1.87      9.04 o 
  13   1   7       18.37       31.82      9.42 o 
  14   1   7        0.41       -1.50     11.33 o 
   0   2   7     5055.86     5074.93     26.63 o 
   1   2   7     1700.60     1808.20     18.01 o 
   2   2   7        1.11       10.97      6.84 o 
   3   2   7       11.50       16.63      6.64 o 
   4   2   7        0.42        3.16      5.44 o 
   5   2   7      195.79      197.31      6.88 o 
   6   2   7      658.35      655.36      8.54 o 
   7   2   7      332.48      319.96      6.31 o 
   8   2   7     1965.37     1949.99     40.28 o 
   9   2   7       33.87       29.29      6.64 o 
  10   2   7       13.81        7.80      7.42 o 
  11   2   7       76.14       74.23      8.91 o 
  12   2   7        1.11        2.75      7.90 o 
  13   2   7        2.17        3.07     10.12 o 
  14   2   7        0.45       12.88     10.65 o 
   1   3   7     1529.71     1599.24     16.89 o 
   2   3   7      202.77      255.60      8.73 o 
   3   3   7     3980.43     4313.96     57.75 o 
   4   3   7      465.71      563.97      7.81 o 
   5   3   7     1506.73     1435.08      9.94 o 
   6   3   7      123.34      116.76      5.52 o 
   7   3   7       33.39       41.47      7.83 o 
   8   3   7      176.05      170.12      7.52 o 
   9   3   7       27.84       43.02      7.58 o 
  10   3   7       45.56       61.15      9.91 o 
  11   3   7       44.75       55.97      8.35 o 
  12   3   7        6.69        5.59     10.87 o 
  13   3   7        0.03        0.09      8.64 o 
  14   3   7        1.18        7.71     11.93 o 
   0   4   7     1486.90     1588.38     21.13 o 
   1   4   7       13.31       21.79      9.48 o 
   2   4   7       43.04       43.08      6.17 o 
   3   4   7      401.28      424.27      8.68 o 
   4   4   7      221.31      234.51     10.74 o 
   5   4   7      197.78      167.34      8.44 o 
   6   4   7      106.44      108.29      9.19 o 
   7   4   7      254.64      233.26      7.95 o 
   8   4   7       77.93       84.48      7.49 o 
   9   4   7       35.19       33.32      6.72 o 
  10   4   7        0.52       -3.26      7.66 o 
  11   4   7        0.98        6.65      7.85 o 
  12   4   7       15.92       32.02     11.19 o 
  13   4   7        1.15        3.01     10.14 o 
  14   4   7        0.12        3.59     10.14 o 
   1   5   7      156.92      179.17     10.15 o 
   2   5   7       29.06       22.58      6.22 o 
   3   5   7       53.45       59.81      8.18 o 
   4   5   7        0.05       14.66      9.96 o 
   5   5   7      155.56      153.72      7.39 o 
   6   5   7        0.02       -4.27      6.76 o 
   7   5   7        6.00       13.33      7.94 o 
   8   5   7      121.18      113.10      7.79 o 
   9   5   7       48.00       47.28      7.27 o 
  10   5   7        0.08        8.67      7.18 o 
  11   5   7       33.91       22.96      8.29 o 
  12   5   7        0.09       -6.95     11.08 o 
  13   5   7        0.07       -2.20     12.47 o 
  14   5   7        1.61        3.64     10.77 o 
   0   6   7     3467.04     3618.29     26.83 o 
   1   6   7      326.36      292.11      9.74 o 
   2   6   7      950.18      837.26     19.29 o 
   3   6   7       21.59       22.81      6.58 o 
   4   6   7        7.39        5.96      6.75 o 
   5   6   7       66.52       67.55      6.26 o 
   6   6   7       19.90       16.94      6.72 o 
   7   6   7      194.41      202.79      6.78 o 
   8   6   7       59.28       67.89      7.24 o 
   9   6   7       99.60       88.78      7.10 o 
  10   6   7      109.48       92.49      7.50 o 
  11   6   7        0.42       -6.61      9.03 o 
  12   6   7        0.09       -3.42     11.29 o 
  13   6   7        4.22        0.94     12.07 o 
  14   6   7        0.03        8.24     12.40 o 
   1   7   7      243.80      226.54     10.53 o 
   2   7   7      264.10      233.42      7.17 o 
   3   7   7     1188.99     1102.85      9.51 o 
   4   7   7       87.85       87.83      7.94 o 
   5   7   7      409.07      373.43      8.26 o 
   6   7   7        0.53        3.87      8.70 o 
   7   7   7        6.18        4.75      6.36 o 
   8   7   7       39.58       33.90      6.56 o 
   9   7   7       44.57       64.81      8.26 o 
  10   7   7        3.39       -2.36      8.65 o 
  11   7   7       39.60       56.57      8.12 o 
  12   7   7        4.32       13.53      8.60 o 
  13   7   7       18.16       17.53     13.02 o 
   0   8   7      814.66      784.48     17.18 o 
   1   8   7      130.24      140.88      9.82 o 
   2   8   7      525.77      557.50      9.70 o 
   3   8   7      189.31      179.69      7.65 o 
   4   8   7        8.92       13.87      6.68 o 
   5   8   7       67.69       70.96      7.83 o 
   6   8   7      798.00      757.25     11.64 o 
   7   8   7       51.44       62.44      8.94 o 
   8   8   7      116.94      125.41      8.21 o 
   9   8   7        0.07       -5.01      7.30 o 
  10   8   7       34.54       24.15      9.56 o 
  11   8   7        3.70       10.85     10.20 o 
  12   8   7        2.23        4.35      9.30 o 
  13   8   7        1.33      -12.22     12.22 o 
   1   9   7      287.31      275.68     10.75 o 
   2   9   7       10.55       12.98      8.36 o 
   3   9   7      333.85      323.92      8.94 o 
   4   9   7       13.99        4.58      8.43 o 
   5   9   7       41.86       42.61      8.06 o 
   6   9   7        2.02        4.05      7.52 o 
   7   9   7       38.17       40.91      8.22 o 
   8   9   7        0.61        9.41      8.35 o 
   9   9   7       67.33       67.66      9.33 o 
  10   9   7        3.38        7.89      8.67 o 
  11   9   7       14.16       15.37      9.58 o 
  12   9   7       20.12       19.15     11.82 o 
  13   9   7        0.10       15.56     12.82 o 
   0  10   7     1081.45     1040.38     15.65 o 
   1  10   7        1.78        2.33      8.38 o 
   2  10   7      256.75      263.81     17.26 o 
   3  10   7      246.14      227.52      9.64 o 
   4  10   7        1.63       -7.79      8.96 o 
   5  10   7      211.04      213.46      9.42 o 
   6  10   7        3.65        7.70      8.22 o 
   7  10   7        0.96        6.67      8.41 o 
   8  10   7        9.46       11.72     11.35 o 
   9  10   7        1.21       -2.12      7.70 o 
  10  10   7       10.63       10.76     10.19 o 
  11  10   7       31.08       42.02     11.51 o 
  12  10   7        3.81        3.96     11.06 o 
   1  11   7      245.76      247.31     12.10 o 
   2  11   7      171.81      176.95     10.47 o 
   3  11   7      320.59      359.60     14.43 o 
   4  11   7       69.61       63.56      8.18 o 
   5  11   7       40.73       50.09      8.53 o 
   6  11   7        3.11        1.87      8.81 o 
   7  11   7        2.48        4.88      9.02 o 
   8  11   7       38.40       31.21      9.77 o 
   9  11   7       33.60       48.80     11.16 o 
  10  11   7        8.38       10.64      9.29 o 
  11  11   7       18.07       21.42      9.46 o 
  12  11   7        0.31       19.45     10.77 o 
   0  12   7      399.56      416.42     16.83 o 
   1  12   7      446.39      456.38     24.00 o 
   2  12   7       30.94       38.61     11.97 o 
   3  12   7       41.10       53.59     18.24 o 
   4  12   7       20.28       20.65      9.76 o 
   5  12   7       17.03       14.40      8.36 o 
   6  12   7        0.36        6.40      9.53 o 
   7  12   7       14.65       26.76      9.79 o 
   8  12   7       82.70       96.41     10.08 o 
   9  12   7        8.41       13.99     10.54 o 
  10  12   7        1.29       -2.05     20.54 o 
  11  12   7        5.52        4.07     11.06 o 
   1  13   7       50.74       55.62     12.51 o 
   2  13   7        3.23       -3.64      9.62 o 
   3  13   7        4.16       10.02      9.50 o 
   4  13   7        0.47       -0.08     10.68 o 
   5  13   7        8.62       13.76      9.13 o 
   6  13   7       27.36       29.42      8.82 o 
   7  13   7        8.04        0.82      8.36 o 
   8  13   7       31.54       37.20     10.41 o 
   9  13   7        2.92        6.78      9.66 o 
  10  13   7        0.94       10.75     10.50 o 
  11  13   7       47.97       45.48     12.76 o 
   0  14   7       34.08       13.17     16.65 o 
   1  14   7        6.28       -5.45     12.30 o 
   2  14   7       31.56       41.41     12.11 o 
   3  14   7        2.47        1.93     11.77 o 
   4  14   7        4.49        6.82     12.57 o 
   5  14   7        2.18        7.78     10.10 o 
   6  14   7       20.09       26.97     10.46 o 
   7  14   7       81.15       85.56     11.15 o 
   8  14   7        2.23        6.52     10.06 o 
   9  14   7        4.77        2.26     11.06 o 
  10  14   7       20.37       17.10     12.13 o 
   1  15   7        3.42       10.46     12.94 o 
   2  15   7        0.10        2.24     12.61 o 
   3  15   7        8.09       -4.54     13.45 o 
   4  15   7       14.47        9.06     13.09 o 
   5  15   7       19.00       38.41     11.45 o 
   6  15   7       10.19       14.25     11.35 o 
   7  15   7       32.08       39.24     12.08 o 
   8  15   7        1.62       -2.24     10.98 o 
   9  15   7        2.65       16.85     12.41 o 
   0  16   7       28.02       38.62     19.83 o 
   1  16   7        0.55       16.40     13.00 o 
   2  16   7       24.32       33.80     12.90 o 
   3  16   7        6.55       17.48     13.30 o 
   4  16   7       14.46       23.37     13.69 o 
   5  16   7        4.61       20.86     12.35 o 
   6  16   7       31.19       35.83     13.25 o 
   7  16   7        0.84        6.88     12.21 o 
   8  16   7       17.18       27.07     13.25 o 
   1  17   7        0.42        9.23     14.28 o 
   2  17   7        2.30       -2.05     13.66 o 
   3  17   7        9.44       11.84     14.05 o 
   4  17   7        3.84        6.56     14.63 o 
   5  17   7        5.50       15.28     15.19 o 
   6  17   7        2.62       25.46     16.19 o 
   7  17   7        8.58       27.12     14.26 o 
   0  18   7       14.13        6.37     20.54 o 
   1  18   7        9.04       18.98     14.45 o 
   2  18   7        3.25        7.60     16.19 o 
   3  18   7        0.05        9.57     15.61 o 
   4  18   7        0.89        5.73     20.30 o 
   5  18   7        6.77        5.14     17.78 o 
   6  18   7        0.02       -1.66     18.01 o 
   1  19   7        0.00        2.84     15.55 o 
   2  19   7        1.54       -2.15     16.14 o 
   3  19   7        2.52        9.22     16.91 o 
   4  19   7       14.19       23.58     23.38 o 
   0   0   8     7788.87     7928.11     42.29 o 
   1   0   8     1394.02     1498.86     21.90 o 
   2   0   8    27372.33    26327.45    156.21 o 
   3   0   8     1587.80     1678.21     25.11 o 
   4   0   8    24191.22    23986.97    569.96 o 
   5   0   8     3141.43     3241.21     45.04 o 
   6   0   8      653.13      660.34     14.85 o 
   7   0   8      150.23      157.47     10.74 o 
   8   0   8     5169.94     5222.90    143.31 o 
   9   0   8     1174.81     1198.49     42.48 o 
  10   0   8      526.05      499.39     18.00 o 
  11   0   8      265.52      218.53     20.37 o 
  12   0   8      227.76      222.67     14.34 o 
  13   0   8        6.10        7.41     11.29 o 
  14   0   8      180.15      193.49     14.98 o 
   1   1   8    19755.63    18993.40    222.28 o 
   2   1   8       47.04       68.86      6.24 o 
   3   1   8     5822.02     5815.18     43.23 o 
   4   1   8      495.86      533.52      7.69 o 
   5   1   8    11222.31    10809.61     92.72 o 
   6   1   8      101.10      112.24      7.27 o 
   7   1   8     1867.10     1889.83     19.13 o 
   8   1   8       22.01       24.79      8.21 o 
   9   1   8     1510.73     1512.85     23.16 o 
  10   1   8       31.20       21.85      8.40 o 
  11   1   8      468.26      470.37     11.74 o 
  12   1   8        2.59       21.44      8.60 o 
  13   1   8      139.45      142.23     10.06 o 
  14   1   8       16.94       22.28      9.47 o 
   0   2   8    10068.73     9446.60    126.96 o 
   1   2   8       74.10       62.90      8.04 o 
   2   2   8    12403.63    12008.93    131.36 o 
   3   2   8      322.51      343.73      7.14 o 
   4   2   8     6827.53     6513.20     74.33 o 
   5   2   8       15.62       19.94      6.81 o 
   6   2   8     2703.35     2530.26     14.67 o 
   7   2   8      362.81      364.10      8.26 o 
   8   2   8     2673.37     2595.82     26.48 o 
   9   2   8       11.57       12.80      8.97 o 
  10   2   8      710.63      707.29     26.79 o 
  11   2   8        3.95        3.94      9.27 o 
  12   2   8      162.42      172.37     10.26 o 
  13   2   8       17.51       19.53      9.68 o 
  14   2   8      110.82      115.43     11.40 o 
   1   3   8     9002.57     8789.00     59.62 o 
   2   3   8     4594.82     5225.54     58.05 o 
   3   3   8    18051.57    17470.17    240.35 o 
   4   3   8       75.33       77.71      6.41 o 
   5   3   8     4845.26     4841.59     31.37 o 
   6   3   8      176.23      179.79      6.89 o 
   7   3   8     3309.74     3324.13     36.46 o 
   8   3   8        8.03       16.92      8.80 o 
   9   3   8     2276.05     2239.84     12.39 o 
  10   3   8        1.83        0.39      8.25 o 
  11   3   8      422.90      423.62     11.38 o 
  12   3   8       20.14       22.45      9.79 o 
  13   3   8      157.79      176.73     11.30 o 
  14   3   8        0.41        2.85     10.02 o 
   0   4   8    16791.46    15940.92    129.84 o 
   1   4   8     5842.82     6514.08    111.92 o 
   2   4   8     7215.66     7241.46    121.93 o 
   3   4   8     2257.79     2559.77     50.21 o 
   4   4   8     9828.29     9473.57     76.68 o 
   5   4   8      176.14      158.49      6.57 o 
   6   4   8     5837.75     5834.24     47.19 o 
   7   4   8       20.19       17.53      7.77 o 
   8   4   8     1162.21     1123.27      9.12 o 
   9   4   8      108.73      113.58      7.56 o 
  10   4   8     1314.44     1327.34     10.88 o 
  11   4   8       19.34       29.42      8.64 o 
  12   4   8      188.95      196.05     11.40 o 
  13   4   8        7.46        4.42     12.67 o 
  14   4   8       52.94       62.89     12.85 o 
   1   5   8     6413.19     6047.87     57.75 o 
   2   5   8       14.02       27.92      6.15 o 
   3   5   8    16334.79    15926.14    223.77 o 
   4   5   8      292.55      269.30      8.98 o 
   5   5   8     1713.30     1714.33     14.09 o 
   6   5   8      115.71      127.00      7.81 o 
   7   5   8     3194.73     3115.34     26.30 o 
   8   5   8        1.78       14.31      6.73 o 
   9   5   8     1362.66     1376.45     14.65 o 
  10   5   8        6.03       11.59     11.52 o 
  11   5   8      143.32      138.05      9.39 o 
  12   5   8        0.06       -0.11     10.20 o 
  13   5   8      176.51      173.66     11.84 o 
  14   5   8        0.87       18.95     12.11 o 
   0   6   8    14620.86    14106.83     45.60 o 
   1   6   8       22.36       14.53      7.28 o 
   2   6   8     6216.40     5996.96     44.89 o 
   3   6   8        0.36        8.95      6.68 o 
   4   6   8     5027.42     4902.32     98.51 o 
   5   6   8       93.86       96.61      7.17 o 
   6   6   8     4446.14     4409.82     94.75 o 
   7   6   8       51.96       52.22      5.97 o 
   8   6   8      857.54      825.81     19.41 o 
   9   6   8       14.51       18.52      7.73 o 
  10   6   8      694.79      700.03     18.10 o 
  11   6   8       17.55       15.14     10.42 o 
  12   6   8      283.72      278.25     10.38 o 
  13   6   8        0.16       13.48     11.32 o 
   1   7   8     6317.59     6399.28     46.77 o 
   2   7   8      113.93      103.58      7.52 o 
   3   7   8     5796.28     5650.79     88.82 o 
   4   7   8      139.18      143.21      6.14 o 
   5   7   8     2281.21     2293.48     30.79 o 
   6   7   8       97.74       88.81      9.05 o 
   7   7   8     2341.95     2378.39     22.73 o 
   8   7   8       90.66       70.65      8.08 o 
   9   7   8      810.90      787.22      9.43 o 
  10   7   8      209.12      182.35      9.70 o 
  11   7   8      359.43      364.61      9.72 o 
  12   7   8        8.48        5.15     10.25 o 
  13   7   8       61.73       61.21     12.17 o 
   0   8   8     1244.98     1240.54     15.71 o 
   1   8   8       21.87       35.13     10.16 o 
   2   8   8     9476.56     9320.99     34.67 o 
   3   8   8       20.35       27.53      7.03 o 
   4   8   8     2223.69     2145.19     37.58 o 
   5   8   8       26.48       36.57      7.80 o 
   6   8   8     2472.16     2412.07     11.78 o 
   7   8   8       12.77       14.05      8.95 o 
   8   8   8     1262.55     1275.48     23.56 o 
   9   8   8        2.18       11.42      9.10 o 
  10   8   8      345.24      358.75     11.28 o 
  11   8   8       41.42       32.72      8.38 o 
  12   8   8      156.30      166.25     11.19 o 
  13   8   8        2.66       -6.85     12.63 o 
   1   9   8     5376.84     5357.33     70.97 o 
   2   9   8      115.48      120.21      9.51 o 
   3   9   8     3639.52     3721.88     53.54 o 
   4   9   8      116.61      127.72      7.71 o 
   5   9   8     4670.96     4627.48     35.03 o 
   6   9   8       41.61       48.27      8.45 o 
   7   9   8     1142.61     1116.13     13.56 o 
   8   9   8       59.30       35.54      9.58 o 
   9   9   8      491.58      506.65     11.23 o 
  10   9   8       44.34       57.71      9.97 o 
  11   9   8      492.01      472.32     11.52 o 
  12   9   8        0.64        2.97     11.10 o 
   0  10   8     2051.49     1994.87     19.47 o 
   1  10   8     1934.31     1911.98     57.87 o 
   2  10   8     5368.86     5428.69     68.11 o 
   3  10   8      767.32      737.84     13.73 o 
   4  10   8     2255.90     2212.24     25.30 o 
   5  10   8       51.96       47.44      8.48 o 
   6  10   8      855.80      842.03     14.62 o 
   7  10   8       23.17       28.42      7.74 o 
   8  10   8     1100.69     1113.68     24.11 o 
   9  10   8        0.37       -4.63     10.82 o 
  10  10   8      130.10      140.63     10.63 o 
  11  10   8        0.02       15.38     10.77 o 
  12  10   8      109.63      108.87     11.47 o 
   1  11   8     4164.32     4163.57     59.54 o 
   2  11   8     5008.37     5018.39    200.08 o 
   3  11   8      652.85      698.57     39.51 o 
   4  11   8      359.92      349.57     10.56 o 
   5  11   8     1355.86     1328.43     19.54 o 
   6  11   8       11.74        7.11      8.01 o 
   7  11   8      816.97      802.58     11.80 o 
   8  11   8        8.07       17.91      9.17 o 
   9  11   8       57.67       64.94     11.52 o 
  10  11   8        1.70        5.22     11.73 o 
  11  11   8      148.00      161.82     11.18 o 
  12  11   8        0.16       -1.61     11.39 o 
   0  12   8     2714.80     2806.70     26.43 o 
   1  12   8       46.32       31.41     11.63 o 
   2  12   8     1898.84     1836.22     32.38 o 
   3  12   8      217.85      221.89     22.03 o 
   4  12   8     1685.26     1702.86     30.37 o 
   5  12   8        8.35        9.76      8.67 o 
   6  12   8      827.17      832.25     10.62 o 
   7  12   8       45.27       41.41      8.80 o 
   8  12   8      345.47      331.40     12.87 o 
   9  12   8        3.99       19.84     10.99 o 
  10  12   8      249.50      244.84     13.96 o 
  11  12   8        4.90       19.68     13.78 o 
   1  13   8     1512.43     1458.81     13.92 o 
   2  13   8        2.70        5.99     11.33 o 
   3  13   8     1885.99     1958.25     98.22 o 
   4  13   8        0.95        2.13     11.19 o 
   5  13   8      834.33      819.91     61.16 o 
   6  13   8        3.82       11.36      9.98 o 
   7  13   8      682.50      693.93     12.39 o 
   8  13   8        2.45        3.67      9.66 o 
   9  13   8      241.38      245.02     11.90 o 
  10  13   8        0.03        4.21     12.26 o 
   0  14   8     1945.47     2019.59     24.49 o 
   1  14   8       56.02       60.81     11.75 o 
   2  14   8      371.36      373.73     13.44 o 
   3  14   8        7.18       11.41     10.03 o 
   4  14   8      704.26      710.44     16.74 o 
   5  14   8       46.71       52.59     12.38 o 
   6  14   8      841.78      855.83     30.49 o 
   7  14   8        5.00        8.73      9.85 o 
   8  14   8      132.75      135.98     12.05 o 
   9  14   8       31.86       25.34     12.02 o 
  10  14   8      125.11      126.25     12.14 o 
   1  15   8      695.10      696.39     29.60 o 
   2  15   8        0.81       17.19     13.24 o 
   3  15   8      699.12      744.50     24.25 o 
   4  15   8       13.87       17.77     13.77 o 
   5  15   8      389.59      402.82     27.42 o 
   6  15   8        7.07       21.28     12.48 o 
   7  15   8      207.44      197.72     12.42 o 
   8  15   8       18.75       17.46     12.46 o 
   9  15   8      192.83      208.43     13.91 o 
   0  16   8     1217.81     1156.75     22.67 o 
   1  16   8        1.60       22.89     12.80 o 
   2  16   8      306.76      329.63     11.05 o 
   3  16   8        1.37        9.54     11.94 o 
   4  16   8      404.21      403.01     20.97 o 
   5  16   8        0.56        3.46     22.46 o 
   6  16   8      246.55      240.46     17.50 o 
   7  16   8        1.23        4.62     14.95 o 
   8  16   8      142.45      158.55     12.62 o 
   1  17   8      473.69      475.66     15.01 o 
   2  17   8       38.98       53.99     19.44 o 
   3  17   8      226.93      221.92     15.31 o 
   4  17   8        2.89        5.55     15.59 o 
   5  17   8      309.71      330.35     18.90 o 
   6  17   8        2.07       12.65     17.53 o 
   7  17   8       92.09       84.50     22.02 o 
   0  18   8      208.10      191.84     23.71 o 
   1  18   8       62.95       61.21     13.66 o 
   2  18   8      289.90      309.98     19.77 o 
   3  18   8       93.15       83.98     14.45 o 
   4  18   8      242.31      248.20     16.71 o 
   5  18   8        2.53       -1.80     17.31 o 
   1  19   8      222.84      214.32     17.41 o 
   2  19   8       12.41       18.54     18.55 o 
   3  19   8       94.12       97.41     17.00 o 
   1   1   9      676.75      735.80     16.21 o 
   2   1   9     1408.33     1432.52     19.22 o 
   3   1   9        6.32        1.91      5.08 o 
   4   1   9     2134.38     2199.37     16.06 o 
   5   1   9     2143.73     2136.17     17.20 o 
   6   1   9      333.98      335.59      6.81 o 
   7   1   9      454.69      465.99     13.42 o 
   8   1   9      583.99      574.76      8.67 o 
   9   1   9       48.75       56.95      7.57 o 
  10   1   9       27.60       30.40      9.71 o 
  11   1   9        0.05        2.72     11.55 o 
  12   1   9       25.53       22.73     10.68 o 
  13   1   9        0.00        0.47     10.99 o 
  14   1   9        0.04        8.43     11.81 o 
   0   2   9     3107.15     3067.34     18.07 o 
   1   2   9      254.35      255.35     12.46 o 
   2   2   9     1070.97     1092.12      9.32 o 
   3   2   9      447.74      450.54      7.88 o 
   4   2   9       98.58       86.41      6.03 o 
   5   2   9      618.33      616.21      8.41 o 
   6   2   9      401.56      393.72     11.61 o 
   7   2   9        0.30        7.93     10.56 o 
   8   2   9        1.79        5.55      6.82 o 
   9   2   9       18.05       14.15      9.13 o 
  10   2   9      131.09      123.10      9.37 o 
  11   2   9       86.99       73.06      7.77 o 
  12   2   9        4.95        5.52     10.13 o 
  13   2   9       41.74       49.49     10.14 o 
  14   2   9        6.80       -0.82     10.74 o 
   1   3   9      758.92      894.54     25.50 o 
   2   3   9      602.52      561.22      9.81 o 
   3   3   9      500.12      457.48      8.71 o 
   4   3   9      720.41      703.20      8.72 o 
   5   3   9      329.60      310.08      8.20 o 
   6   3   9      266.15      264.91      7.50 o 
   7   3   9      307.80      307.65      8.37 o 
   8   3   9       93.95       85.97      6.91 o 
   9   3   9       14.10       19.89      9.66 o 
  10   3   9        9.38        3.15      8.27 o 
  11   3   9        4.03        9.94      8.41 o 
  12   3   9        0.01       -3.50     11.25 o 
  13   3   9       15.19       14.62     12.27 o 
  14   3   9        2.81        2.24     11.07 o 
   0   4   9        5.86        9.56      7.62 o 
   1   4   9       94.13      105.58      7.78 o 
   2   4   9       94.73      117.94      7.80 o 
   3   4   9      103.40       96.56      7.58 o 
   4   4   9      226.03      221.74      8.01 o 
   5   4   9      383.81      385.71      7.54 o 
   6   4   9      313.96      316.38     11.99 o 
   7   4   9      335.28      328.69      8.37 o 
   8   4   9      138.41      143.35      7.08 o 
   9   4   9        8.32        9.22      7.38 o 
  10   4   9        3.96       12.88      7.20 o 
  11   4   9        2.37        5.06      8.27 o 
  12   4   9        0.00       14.03     10.62 o 
  13   4   9        4.91        8.41     12.29 o 
  14   4   9        7.63       42.20     25.93 o 
   1   5   9        6.63       22.93      6.74 o 
   2   5   9      559.66      585.98     12.47 o 
   3   5   9       24.22       20.35      7.10 o 
   4   5   9       14.17        8.08      6.83 o 
   5   5   9        6.22       20.22     10.12 o 
   6   5   9       10.14       15.04      7.51 o 
   7   5   9        0.37        4.55      7.76 o 
   8   5   9       19.00       26.74      6.49 o 
   9   5   9        1.19       -0.29      8.39 o 
  10   5   9        0.28        2.85      7.70 o 
  11   5   9        0.73       -2.70      8.88 o 
  12   5   9       27.16       41.89     10.20 o 
  13   5   9        4.78        8.25     12.20 o 
   0   6   9        4.68        8.59     11.03 o 
   1   6   9      186.39      160.69      7.43 o 
   2   6   9       48.24       52.08     11.67 o 
   3   6   9      433.38      463.14      7.88 o 
   4   6   9       34.08       51.42      8.66 o 
   5   6   9       39.37       37.94      7.52 o 
   6   6   9       81.02       73.38     14.35 o 
   7   6   9      165.41      140.33      7.99 o 
   8   6   9        4.52        9.57      8.05 o 
   9   6   9       26.08       29.26      7.85 o 
  10   6   9        5.19        7.46      7.52 o 
  11   6   9        0.56       12.45      8.60 o 
  12   6   9       13.84       22.62     10.16 o 
  13   6   9        5.08       14.90     13.46 o 
   1   7   9      235.61      226.42      9.00 o 
   2   7   9      346.16      336.99     10.01 o 
   3   7   9      771.18      742.23     12.61 o 
   4   7   9      323.86      319.78      9.57 o 
   5   7   9      349.47      367.78      8.83 o 
   6   7   9      199.98      223.90      8.42 o 
   7   7   9       70.67       78.04      8.14 o 
   8   7   9       34.97       34.09      7.77 o 
   9   7   9       66.12       73.59      9.21 o 
  10   7   9       53.53       42.58      7.53 o 
  11   7   9       13.87       15.16      8.36 o 
  12   7   9       26.79       21.93     10.92 o 
  13   7   9        0.35        5.27     13.40 o 
   0   8   9        3.88        3.58     14.07 o 
   1   8   9        0.96        5.38     10.07 o 
   2   8   9      165.93      154.58      8.79 o 
   3   8   9        0.53        9.92      9.09 o 
   4   8   9       73.68       76.45      8.51 o 
   5   8   9        7.54       12.93      6.43 o 
   6   8   9      159.00      140.47      8.61 o 
   7   8   9       49.65       43.42      9.24 o 
   8   8   9       57.89       52.61      8.63 o 
   9   8   9       89.84       87.40      8.09 o 
  10   8   9       46.27       37.97      9.72 o 
  11   8   9        4.49        3.41     10.30 o 
  12   8   9        1.39        6.73     11.14 o 
  13   8   9        0.13        0.15     22.98 o 
   1   9   9      135.73      148.35     10.72 o 
   2   9   9      742.33      698.81      9.81 o 
   3   9   9        2.56       -4.95      9.65 o 
   4   9   9       13.31       21.39      7.49 o 
   5   9   9      142.25      143.33      8.03 o 
   6   9   9       85.91       82.22      8.50 o 
   7   9   9        0.14       -8.35      8.56 o 
   8   9   9      106.48       82.60      9.02 o 
   9   9   9      117.02      125.17      8.76 o 
  10   9   9       13.74       10.90     10.13 o 
  11   9   9        2.24        6.91     10.18 o 
  12   9   9        7.53        4.71     10.48 o 
   0  10   9     1140.58     1064.46     21.24 o 
   1  10   9      215.32      226.50     11.90 o 
   2  10   9      312.75      320.35     10.51 o 
   3  10   9       38.32       38.92      8.64 o 
   4  10   9       66.91       73.43      9.14 o 
   5  10   9        0.66       -6.43      7.60 o 
   6  10   9        0.21        2.96      8.16 o 
   7  10   9       68.44       70.86      8.38 o 
   8  10   9       50.35       51.35      9.55 o 
   9  10   9       10.68       10.27     10.00 o 
  10  10   9        4.69       21.00     10.41 o 
  11  10   9       16.01       21.97     11.13 o 
  12  10   9       20.16       28.38     12.41 o 
   1  11   9        4.05      -10.41     12.05 o 
   2  11   9        1.88       17.06      9.43 o 
   3  11   9       27.48       22.67     12.55 o 
   4  11   9       78.14       70.39      7.84 o 
   5  11   9       16.89       23.33      8.28 o 
   6  11   9        0.00        6.04      9.61 o 
   7  11   9        1.11       11.00     10.27 o 
   8  11   9        0.10        1.69      9.91 o 
   9  11   9        0.04       -3.16      9.27 o 
  10  11   9       23.79       22.05     11.99 o 
  11  11   9        1.58        4.99     10.62 o 
   0  12   9     1087.41     1083.13     21.65 o 
   1  12   9      195.50      211.31     12.56 o 
   2  12   9       25.71       15.13     12.12 o 
   3  12   9      190.69      189.26     10.27 o 
   4  12   9       11.95       17.27      9.24 o 
   5  12   9        0.04        1.30      8.93 o 
   6  12   9       80.39       90.61      9.22 o 
   7  12   9       27.17       33.47      8.93 o 
   8  12   9        4.17       10.60     10.32 o 
   9  12   9        2.55        1.44     10.00 o 
  10  12   9       15.31       16.64     11.70 o 
  11  12   9        2.08       16.72     13.72 o 
   1  13   9       11.15        5.18      9.88 o 
   2  13   9      181.60      146.91     10.80 o 
   3  13   9        5.63       -3.31     10.08 o 
   4  13   9        6.67       14.10     12.87 o 
   5  13   9       56.02       58.02     12.25 o 
   6  13   9       10.48       16.83     10.75 o 
   7  13   9        0.29        2.37     10.73 o 
   8  13   9       44.28       45.86     11.43 o 
   9  13   9       27.12       36.36     11.71 o 
  10  13   9       39.85       37.06     11.38 o 
   0  14   9        0.27       14.62     17.31 o 
   1  14   9        1.23       18.35     12.19 o 
   2  14   9        8.39        0.22     10.61 o 
   3  14   9       16.60       36.79     13.03 o 
   4  14   9       38.25       50.22     13.51 o 
   5  14   9        2.98       11.97     12.84 o 
   6  14   9        2.19        8.60     10.07 o 
   7  14   9        8.71       15.42     11.41 o 
   8  14   9        1.23       -5.52     12.03 o 
   9  14   9        5.24        6.85     12.68 o 
   1  15   9        3.14       12.24     13.63 o 
   2  15   9       44.69       57.76     13.76 o 
   3  15   9        0.75        3.22     13.23 o 
   4  15   9       14.45        9.82     11.97 o 
   5  15   9       10.49       21.70     12.70 o 
   6  15   9       22.63       41.97     12.20 o 
   7  15   9        2.00        0.11     13.97 o 
   8  15   9        7.15        8.20     12.68 o 
   0  16   9        1.49        4.14     20.34 o 
   1  16   9       31.73       41.67     14.80 o 
   2  16   9        5.86       17.61     22.32 o 
   3  16   9        0.56        5.61     13.55 o 
   4  16   9        0.59        5.27     14.82 o 
   5  16   9       17.76       26.65     14.97 o 
   6  16   9        0.43       -5.34     13.48 o 
   7  16   9        6.01       -9.05     15.55 o 
   1  17   9       52.79       68.14     19.57 o 
   2  17   9        4.62        8.22     12.93 o 
   3  17   9        6.43       19.58     16.04 o 
   4  17   9        1.34       19.60     15.75 o 
   5  17   9        0.06        9.42     15.66 o 
   6  17   9        6.85       14.99     16.58 o 
   0  18   9        0.70       -2.09     20.80 o 
   1  18   9        0.70       -1.65     16.46 o 
   2  18   9        5.98       13.90     15.29 o 
   3  18   9        3.69       10.32     16.55 o 
   4  18   9        0.00        6.76     16.25 o 
   1  19   9        5.25       22.55     17.68 o 
   0   0  10    17522.60    16616.65     57.00 o 
   1   0  10     1865.70     1879.49     22.47 o 
   2   0  10    10366.98     9930.33    294.55 o 
   3   0  10      446.08      401.09      8.88 o 
   4   0  10     8846.89     8491.30     70.27 o 
   5   0  10     2997.83     2980.08     23.30 o 
   6   0  10       20.77       38.54      8.23 o 
   7   0  10     3472.27     3427.49     20.34 o 
   8   0  10        3.46       12.01     11.49 o 
   9   0  10       13.99       13.42     22.37 o 
  10   0  10      733.15      690.39     21.84 o 
  11   0  10       93.01       67.33     15.36 o 
  12   0  10      456.18      455.02     13.67 o 
  13   0  10        0.00        3.10     14.83 o 
  14   0  10       93.16       75.27     15.13 o 
   1   1  10    11261.84    11045.95    251.58 o 
   2   1  10      364.50      349.43     10.65 o 
   3   1  10    12450.23    12105.99    184.67 o 
   4   1  10       70.89       67.64      5.35 o 
   5   1  10     5012.01     5045.96     31.23 o 
   6   1  10      282.42      285.63      7.89 o 
   7   1  10     1726.23     1750.80     11.60 o 
   8   1  10      207.93      213.71      9.85 o 
   9   1  10      913.98      929.89     10.20 o 
  10   1  10       46.17       44.57      9.28 o 
  11   1  10      435.42      463.56     15.08 o 
  12   1  10       32.83       32.50     10.61 o 
  13   1  10      272.97      245.10     11.09 o 
  14   1  10        0.01       -0.65     11.23 o 
   0   2  10    18674.33    18557.00    325.11 o 
   1   2  10       57.25       50.43      7.70 o 
   2   2  10    12226.06    12058.80    160.02 o 
   3   2  10       51.63       48.80      7.03 o 
   4   2  10     9346.09     9081.12     74.24 o 
   5   2  10      106.01      110.10      6.42 o 
   6   2  10     6747.86     6698.47     17.80 o 
   7   2  10        3.59        3.15      6.07 o 
   8   2  10     1383.86     1395.68     11.03 o 
   9   2  10       66.04       68.68      8.50 o 
  10   2  10      655.33      672.71     11.13 o 
  11   2  10        8.94       15.74      9.61 o 
  12   2  10      377.60      410.61     13.47 o 
  13   2  10        0.95       -5.77     13.36 o 
   1   3  10     2700.97     2418.86     39.57 o 
   2   3  10      224.27      182.56      6.75 o 
   3   3  10     8246.21     8324.99    119.70 o 
   4   3  10      413.43      395.38      6.99 o 
   5   3  10     7225.21     7157.50     40.66 o 
   6   3  10       39.06       46.18      6.97 o 
   7   3  10     1944.33     1955.09     20.77 o 
   8   3  10       34.26       41.05     11.41 o 
   9   3  10      943.00      985.87     11.37 o 
  10   3  10       27.75       27.46      7.70 o 
  11   3  10      339.91      318.78      9.46 o 
  12   3  10        2.69        5.90     10.94 o 
  13   3  10      106.53      107.88     12.05 o 
   0   4  10      311.79      190.85      8.52 o 
   1   4  10     1169.83     1095.43     31.96 o 
   2   4  10     5855.81     5480.47     90.23 o 
   3   4  10       82.27      100.57     18.59 o 
   4   4  10     7907.02     7729.16    117.37 o 
   5   4  10       35.98       38.97      7.41 o 
   6   4  10     3611.97     3656.74     47.74 o 
   7   4  10      193.79      213.31      9.24 o 
   8   4  10     1974.81     1933.89     22.61 o 
   9   4  10       37.23       40.45      7.68 o 
  10   4  10      412.87      415.08      8.76 o 
  11   4  10       39.04       40.86      8.79 o 
  12   4  10      121.77      140.07     10.19 o 
  13   4  10        0.79       13.07     13.27 o 
   1   5  10     6844.40     6714.32     64.89 o 
   2   5  10      742.34      709.37     21.72 o 
   3   5  10     5261.55     5209.49     96.47 o 
   4   5  10      937.74      953.46     13.79 o 
   5   5  10     5054.17     5152.50     68.50 o 
   6   5  10      162.15      187.52      9.23 o 
   7   5  10     2082.53     2136.34     25.86 o 
   8   5  10       13.03        8.05      7.56 o 
   9   5  10      847.42      829.44      9.57 o 
  10   5  10       99.93      104.85      8.16 o 
  11   5  10      379.67      359.78     10.54 o 
  12   5  10        3.68        6.40      8.95 o 
  13   5  10      102.48      109.79     12.73 o 
   0   6  10     4906.29     4816.31     89.87 o 
   1   6  10       49.27       50.22      6.58 o 
   2   6  10     7101.00     7022.71    286.92 o 
   3   6  10       84.78       91.66      6.85 o 
   4   6  10     4204.03     4229.99     44.20 o 
   5   6  10       64.89       53.58      8.85 o 
   6   6  10     1599.15     1547.85     15.82 o 
   7   6  10      212.65      199.75      8.57 o 
   8   6  10     1609.59     1616.92     14.83 o 
   9   6  10        0.89       -2.00      7.92 o 
  10   6  10      386.44      383.21     10.03 o 
  11   6  10        0.63       -5.32      8.83 o 
  12   6  10      164.34      146.95      9.51 o 
  13   6  10        7.95        3.55     14.20 o 
   1   7  10     4878.45     4889.56     75.39 o 
   2   7  10       66.19       60.24      8.97 o 
   3   7  10     3129.01     3223.48     58.07 o 
   4   7  10       21.77       19.56      6.78 o 
   5   7  10     3839.17     3722.01     45.48 o 
   6   7  10       30.64       35.74      7.25 o 
   7   7  10     3470.05     3329.58     38.83 o 
   8   7  10      190.83      150.31      8.25 o 
   9   7  10      758.06      714.26     16.89 o 
  10   7  10        0.24       -5.98      9.34 o 
  11   7  10      209.50      217.71     12.00 o 
  12   7  10        0.99       10.14      9.94 o 
  13   7  10       26.28       41.11     11.69 o 
   0   8  10     3994.02     3962.86     24.02 o 
   1   8  10      549.89      550.17     15.02 o 
   2   8  10     4884.59     4986.04    116.03 o 
   3   8  10      411.23      417.97     14.42 o 
   4   8  10     2215.19     2203.31     45.44 o 
   5   8  10       26.72       22.98      7.33 o 
   6   8  10     2516.35     2511.89     38.78 o 
   7   8  10       16.26       18.09      7.79 o 
   8   8  10     1202.48     1134.74     28.63 o 
   9   8  10       49.14       36.58      9.02 o 
  10   8  10      408.99      447.85     16.91 o 
  11   8  10        9.31       17.36     10.41 o 
  12   8  10       62.17       68.16     10.60 o 
   1   9  10     2377.87     2421.82     34.88 o 
   2   9  10      144.18      139.49      8.95 o 
   3   9  10     2405.41     2342.98     17.71 o 
   4   9  10      117.68      118.19      8.99 o 
   5   9  10      710.88      728.40     12.92 o 
   6   9  10       67.56       62.42      8.72 o 
   7   9  10      956.18     1001.66     25.10 o 
   8   9  10       10.30       16.32      9.36 o 
   9   9  10      489.37      472.92     12.34 o 
  10   9  10       35.84       33.32     10.22 o 
  11   9  10      128.56      145.31     11.23 o 
  12   9  10       18.52       22.62     11.75 o 
   0  10  10     9846.79     9912.42     39.74 o 
   1  10  10      356.50      386.32     10.88 o 
   2  10  10     2569.27     2541.15     16.80 o 
   3  10  10       30.58       35.51      9.93 o 
   4  10  10      505.59      526.02     11.13 o 
   5  10  10      122.79      114.57      8.84 o 
   6  10  10      734.04      762.17     10.16 o 
   7  10  10       52.50       54.51      8.46 o 
   8  10  10      506.79      473.19     10.92 o 
   9  10  10       13.51       25.97      9.60 o 
  10  10  10      290.30      286.68     19.13 o 
  11  10  10        0.55        1.25     12.13 o 
   1  11  10     9492.59     9308.53    180.67 o 
   2  11  10       10.13       12.94     11.25 o 
   3  11  10     1785.27     1888.09     48.64 o 
   4  11  10        0.09        1.37     10.88 o 
   5  11  10      204.74      233.59     11.30 o 
   6  11  10        7.66       11.83      9.56 o 
   7  11  10      608.03      611.27     11.16 o 
   8  11  10        8.25        2.17     10.34 o 
   9  11  10      338.53      368.40     11.51 o 
  10  11  10        6.57        6.07      9.63 o 
  11  11  10      168.42      176.06     14.00 o 
   0  12  10     2686.01     2547.59     21.23 o 
   1  12  10        0.04       -0.52     11.96 o 
   2  12  10     1548.96     1549.62     79.04 o 
   3  12  10       17.75       16.48     15.95 o 
   4  12  10      708.48      745.18     31.49 o 
   5  12  10       16.15       21.66      9.57 o 
   6  12  10      471.90      459.11     13.70 o 
   7  12  10        5.21        2.72     10.73 o 
   8  12  10      332.43      333.69     10.82 o 
   9  12  10        4.30        8.93     10.47 o 
  10  12  10      248.58      250.32     11.96 o 
   1  13  10      821.48      848.34     22.92 o 
   2  13  10        1.93        2.55     11.95 o 
   3  13  10      786.14      745.70     12.91 o 
   4  13  10       74.71       98.10     13.49 o 
   5  13  10      373.54      375.67     11.69 o 
   6  13  10       13.13       13.40     12.01 o 
   7  13  10      222.55      215.33     10.78 o 
   8  13  10        0.91       19.30     11.22 o 
   9  13  10      274.04      268.50     11.85 o 
  10  13  10        1.93       24.12     12.81 o 
   0  14  10      738.69      744.87     21.22 o 
   1  14  10      215.17      211.83     13.52 o 
   2  14  10      658.26      657.86     20.81 o 
   3  14  10        6.34       11.59     22.10 o 
   4  14  10      465.73      465.84     14.57 o 
   5  14  10       30.15       39.69     12.94 o 
   6  14  10      698.97      718.04     13.08 o 
   7  14  10       59.01       70.13     12.39 o 
   8  14  10      427.48      437.33     22.33 o 
   9  14  10        0.17        4.19     13.08 o 
   1  15  10      683.75      685.32     15.14 o 
   2  15  10        2.02       -3.58     11.02 o 
   3  15  10      342.30      308.67     15.83 o 
   4  15  10        8.19        4.56     13.81 o 
   5  15  10      682.53      671.03     14.58 o 
   6  15  10        9.48       17.08     12.43 o 
   7  15  10      288.57      303.19     15.98 o 
   8  15  10        1.64       -0.12     13.59 o 
   0  16  10      381.09      360.80     22.79 o 
   1  16  10       21.07        8.30     12.24 o 
   2  16  10      376.00      401.12     26.39 o 
   3  16  10       15.48       23.23     15.02 o 
   4  16  10      434.73      487.51     26.40 o 
   5  16  10        0.59      -16.19     16.19 o 
   6  16  10      135.92      134.33     14.39 o 
   7  16  10        2.67        0.58     16.23 o 
   1  17  10      247.80      251.22     17.75 o 
   2  17  10       13.26       24.57     15.96 o 
   3  17  10      301.00      348.86     16.65 o 
   4  17  10        8.15       19.07     16.31 o 
   5  17  10      309.04      299.53     53.09 o 
   0  18  10       11.88        7.89     24.98 o 
   1  18  10        0.00       -2.97     15.71 o 
   2  18  10      106.62      112.65     25.49 o 
   3  18  10        0.74      -18.38     23.03 o 
   1   1  11      113.47      109.93      6.55 o 
   2   1  11      295.80      278.04     11.43 o 
   3   1  11      343.22      347.58      7.58 o 
   4   1  11      205.65      204.85      7.37 o 
   5   1  11      175.51      162.39      7.03 o 
   6   1  11       11.53       17.96      7.69 o 
   7   1  11        2.51        2.41      6.83 o 
   8   1  11      314.52      301.72      8.80 o 
   9   1  11        8.71        9.03      7.28 o 
  10   1  11       97.73       77.61     10.52 o 
  11   1  11        1.05        2.86     10.18 o 
  12   1  11       30.62       39.80      9.82 o 
  13   1  11        1.19       23.93     10.92 o 
   0   2  11      716.62      760.22     12.67 o 
   1   2  11      209.76      174.42      6.82 o 
   2   2  11        4.98       -0.39     11.04 o 
   3   2  11       59.78       60.70      6.08 o 
   4   2  11       27.65       25.75      6.45 o 
   5   2  11       78.91       86.64      7.51 o 
   6   2  11        8.26        9.09      6.89 o 
   7   2  11      603.10      602.85     12.10 o 
   8   2  11      187.43      173.84      6.79 o 
   9   2  11      250.24      235.56      7.27 o 
  10   2  11       42.99       43.81     10.98 o 
  11   2  11        0.07        1.66      8.90 o 
  12   2  11        4.29        5.26     12.47 o 
  13   2  11       18.66       27.16     12.02 o 
   1   3  11       24.16       25.29      7.05 o 
   2   3  11     3037.95     3078.08     17.89 o 
   3   3  11      115.78      126.66      9.19 o 
   4   3  11      820.50      781.62      8.54 o 
   5   3  11      194.96      183.81      7.47 o 
   6   3  11       90.89       96.70      7.71 o 
   7   3  11       26.25       30.69      6.60 o 
   8   3  11       25.19       21.33      8.20 o 
   9   3  11       66.19       59.30      8.27 o 
  10   3  11       34.39       29.89      9.24 o 
  11   3  11        9.67       19.92      8.34 o 
  12   3  11       40.71       52.72     10.00 o 
  13   3  11        0.34       -3.57     13.06 o 
   0   4  11       23.61       44.08      8.51 o 
   1   4  11      715.69      737.82     11.85 o 
   2   4  11      326.32      320.10     11.76 o 
   3   4  11        2.46        3.06      6.38 o 
   4   4  11      276.81      245.44      8.21 o 
   5   4  11      110.43      118.40      7.93 o 
   6   4  11      177.17      160.84      7.90 o 
   7   4  11       29.00       29.55      7.99 o 
   8   4  11        6.84        6.01      9.69 o 
   9   4  11        5.82       14.36      9.96 o 
  10   4  11        0.25        9.31      7.09 o 
  11   4  11       18.60       26.18      9.64 o 
  12   4  11       11.76       12.19      9.97 o 
  13   4  11        0.12       16.23     13.36 o 
   1   5  11        0.27        7.67      6.77 o 
   2   5  11      224.11      256.48     14.99 o 
   3   5  11       17.26       11.06      6.83 o 
   4   5  11       58.48       56.07      7.98 o 
   5   5  11       48.65       40.19      9.36 o 
   6   5  11        0.69        7.08      7.59 o 
   7   5  11       42.53       56.00      9.40 o 
   8   5  11        5.42       15.21      7.62 o 
   9   5  11       74.29       69.66      8.25 o 
  10   5  11       16.68       26.86      9.27 o 
  11   5  11       16.81       21.16      9.27 o 
  12   5  11        0.54       10.70     10.40 o 
  13   5  11        0.26      -14.77     14.77 o 
   0   6  11       26.95       44.78     11.11 o 
   1   6  11      515.44      477.86      9.35 o 
   2   6  11        9.07       23.91      9.08 o 
   3   6  11       90.85      118.29      9.16 o 
   4   6  11        1.30       -0.74      7.88 o 
   5   6  11       29.38       33.31      7.03 o 
   6   6  11       18.46       24.85     11.01 o 
   7   6  11       32.82       42.99      8.12 o 
   8   6  11        1.16        9.33      8.57 o 
   9   6  11       78.75       86.42      8.09 o 
  10   6  11       21.38       19.54      9.15 o 
  11   6  11        0.02       14.25      9.39 o 
  12   6  11        0.11       -7.84     10.93 o 
  13   6  11        2.06       -3.43     26.57 o 
   1   7  11      124.26      122.01      7.37 o 
   2   7  11      343.97      354.14      9.93 o 
   3   7  11       86.56       89.97      9.05 o 
   4   7  11      788.81      770.20     12.70 o 
   5   7  11       23.47       26.10      8.39 o 
   6   7  11       25.03       38.12      7.40 o 
   7   7  11       24.32       17.81      9.08 o 
   8   7  11        0.26        8.57      8.74 o 
   9   7  11        7.69        9.94      8.12 o 
  10   7  11       12.51       12.20      8.59 o 
  11   7  11        0.98        1.82      8.59 o 
  12   7  11        5.74       12.65     10.03 o 
   0   8  11       24.69       11.91     15.14 o 
   1   8  11      290.46      284.02     11.13 o 
   2   8  11       33.64       40.27      8.68 o 
   3   8  11       32.61       15.30     12.45 o 
   4   8  11       32.93       25.95      8.67 o 
   5   8  11       18.35       18.04      8.34 o 
   6   8  11        1.15        6.46      7.95 o 
   7   8  11      356.21      336.04      8.31 o 
   8   8  11        0.00       -6.73      9.04 o 
   9   8  11        9.93       24.33      9.50 o 
  10   8  11        0.18        2.63      8.64 o 
  11   8  11        1.70       12.38     10.48 o 
  12   8  11        0.02        6.38     10.97 o 
   1   9  11      164.13      167.63      9.02 o 
   2   9  11      270.04      261.22     11.23 o 
   3   9  11        4.85       10.27      9.92 o 
   4   9  11      348.59      322.77     32.63 o 
   5   9  11        0.01        1.17      8.75 o 
   6   9  11      204.96      180.95      8.33 o 
   7   9  11       57.51       43.18      8.20 o 
   8   9  11        0.84       10.00      9.47 o 
   9   9  11        4.91        7.36     10.96 o 
  10   9  11        7.41       16.69      9.46 o 
  11   9  11        0.22       -0.47     10.92 o 
   0  10  11      138.42      141.27     16.24 o 
   1  10  11     1259.16     1279.20     32.68 o 
   2  10  11       22.60       24.71     17.67 o 
   3  10  11      148.26      149.58     11.27 o 
   4  10  11       48.73       38.09     10.58 o 
   5  10  11       84.08       87.77      9.38 o 
   6  10  11      100.45      102.83      8.81 o 
   7  10  11        4.78        4.84      7.94 o 
   8  10  11        1.40       11.27      9.71 o 
   9  10  11        7.51       10.21      9.60 o 
  10  10  11        3.63       13.88     11.40 o 
  11  10  11        2.67        8.62     12.03 o 
   1  11  11       12.53       12.33     10.18 o 
   2  11  11      180.52      194.46     15.80 o 
   3  11  11       18.58       22.38     12.02 o 
   4  11  11       41.43       57.34     10.98 o 
   5  11  11       16.16       20.73     10.50 o 
   6  11  11       55.32       49.54      9.16 o 
   7  11  11        0.21        4.45     10.09 o 
   8  11  11        3.72        4.29     11.19 o 
   9  11  11       10.61       18.86     11.31 o 
  10  11  11        2.11       12.19     10.28 o 
  11  11  11        6.15       -5.02     23.99 o 
   0  12  11      444.43      418.89     17.66 o 
   1  12  11       10.48        9.92     10.32 o 
   2  12  11       93.27       89.73     12.23 o 
   3  12  11      109.72      101.42     10.77 o 
   4  12  11       16.58       21.26     10.63 o 
   5  12  11        6.26       19.24     15.02 o 
   6  12  11        6.14       13.21     10.54 o 
   7  12  11       19.89       33.96     10.09 o 
   8  12  11        4.46        6.89     10.60 o 
   9  12  11       42.35       49.82     11.82 o 
  10  12  11       12.26        5.03     11.31 o 
   1  13  11       71.31       72.57     11.32 o 
   2  13  11       66.87       71.23     10.98 o 
   3  13  11        6.72       -0.69     10.64 o 
   4  13  11       31.03       21.34     10.67 o 
   5  13  11       27.67       48.52      9.99 o 
   6  13  11        0.88        2.93     12.26 o 
   7  13  11       25.53       19.78     12.46 o 
   8  13  11        0.34        8.17     10.55 o 
   9  13  11        0.27        0.92     10.73 o 
   0  14  11        3.55       -6.33     19.38 o 
   1  14  11        2.45       12.09     12.92 o 
   2  14  11       22.64       20.00     13.68 o 
   3  14  11        4.78       -6.89     13.19 o 
   4  14  11       27.64       36.48     11.49 o 
   5  14  11        2.95        5.78     14.14 o 
   6  14  11        0.31       13.89     13.42 o 
   7  14  11        1.52       12.14     11.80 o 
   8  14  11        1.27      -13.29     13.29 o 
   1  15  11        1.45        4.07     11.48 o 
   2  15  11        0.46       13.15     13.73 o 
   3  15  11        8.51       -2.97     14.84 o 
   4  15  11        4.94       -2.97     14.05 o 
   5  15  11        1.22       10.60     12.81 o 
   6  15  11        3.22       28.16     14.75 o 
   7  15  11        0.47        4.56     13.45 o 
   0  16  11        4.59       -1.45     22.49 o 
   1  16  11       27.16       23.97     14.18 o 
   2  16  11        0.54        0.79     15.77 o 
   3  16  11        0.02      -13.96     15.22 o 
   4  16  11        2.90        3.30     13.57 o 
   5  16  11        0.01        1.17     16.04 o 
   6  16  11        4.78       11.63     16.70 o 
   1  17  11        0.60       15.51     13.52 o 
   2  17  11       28.74       18.66     13.11 o 
   3  17  11        0.83       15.05     16.84 o 
   4  17  11       52.32       57.66     17.62 o 
   5  17  11        0.61       -1.25     18.53 o 
   0  18  11        4.52       19.62     24.67 o 
   1  18  11        9.31        8.89     16.91 o 
   2  18  11        0.92       14.22     17.90 o 
   0   0  12    19599.60    18381.51     57.04 o 
   1   0  12     1550.93     1503.08     40.22 o 
   2   0  12     9996.98     9570.55     39.76 o 
   3   0  12     1719.72     1743.81     35.65 o 
   4   0  12     1953.73     1966.66     15.93 o 
   5   0  12      845.83      852.34     13.83 o 
   6   0  12      637.58      624.15     12.00 o 
   7   0  12      195.95      195.02     12.35 o 
   8   0  12      940.06      963.29     14.68 o 
   9   0  12      300.83      279.02     13.27 o 
  10   0  12     1467.45     1444.97     17.20 o 
  11   0  12      229.04      224.87     19.93 o 
  12   0  12      213.00      252.38     23.85 o 
  13   0  12       12.75       21.01     16.44 o 
   1   1  12     9854.91     9560.68     79.68 o 
   2   1  12      119.49      100.56     10.81 o 
   3   1  12     6307.12     6339.38     35.17 o 
   4   1  12      101.03      108.61      6.78 o 
   5   1  12      968.26      971.17      9.26 o 
   6   1  12      188.75      201.63      7.18 o 
   7   1  12     2738.59     2784.64     13.93 o 
   8   1  12        0.10       -1.45      7.35 o 
   9   1  12     1208.72     1209.04     20.01 o 
  10   1  12      226.33      226.51     12.08 o 
  11   1  12      314.57      315.69     12.13 o 
  12   1  12        3.20        6.40     11.05 o 
  13   1  12       67.04       91.94     14.17 o 
   0   2  12    12317.35    12184.38     62.62 o 
   1   2  12       29.60       41.93      5.82 o 
   2   2  12     6412.55     6259.73     23.90 o 
   3   2  12       24.62       28.59      7.05 o 
   4   2  12     2008.17     1966.66     10.43 o 
   5   2  12       36.42       40.08      6.68 o 
   6   2  12     4978.04     4839.68     57.21 o 
   7   2  12       37.22       30.92      8.25 o 
   8   2  12     1140.05     1177.76     25.42 o 
   9   2  12        8.33        4.82      8.69 o 
  10   2  12      336.41      385.98     13.74 o 
  11   2  12       17.75       18.78     12.11 o 
  12   2  12      205.40      207.80     12.43 o 
  13   2  12        2.27       13.29     13.70 o 
   1   3  12     7023.70     7000.49     41.62 o 
   2   3  12      341.38      398.40     11.55 o 
   3   3  12     3016.15     2924.72     13.11 o 
   4   3  12      314.92      331.28      7.69 o 
   5   3  12     4988.53     4948.12     60.31 o 
   6   3  12       25.06       31.79      7.70 o 
   7   3  12     1851.64     1874.26     29.86 o 
   8   3  12       27.07       28.25      7.61 o 
   9   3  12      542.68      569.01     11.89 o 
  10   3  12        8.67       11.26      9.76 o 
  11   3  12      364.03      367.79     10.18 o 
  12   3  12       12.60       16.54     10.74 o 
  13   3  12       53.62       54.26     11.43 o 
   0   4  12     3557.56     3636.45     24.97 o 
   1   4  12      271.59      266.28      8.04 o 
   2   4  12     6511.37     6119.38     59.53 o 
   3   4  12      986.42     1005.58     11.76 o 
   4   4  12     3648.97     3659.16     47.36 o 
   5   4  12      565.19      554.51      8.33 o 
   6   4  12     1919.52     1936.96     37.05 o 
   7   4  12      162.48      162.88      8.62 o 
   8   4  12     1908.68     1884.01     25.77 o 
   9   4  12       35.11       27.94      9.27 o 
  10   4  12      385.72      394.55      9.58 o 
  11   4  12        2.08        9.24      9.71 o 
  12   4  12       83.64       76.28     11.57 o 
  13   4  12        0.02       -9.11     14.19 o 
   1   5  12     6556.63     6577.19    101.83 o 
   2   5  12      331.53      345.09      9.78 o 
   3   5  12     1777.88     1790.87     36.03 o 
   4   5  12      135.06      137.49      8.78 o 
   5   5  12     3839.98     3825.58     19.97 o 
   6   5  12      194.50      186.74      8.72 o 
   7   5  12     1530.31     1508.20     22.90 o 
   8   5  12        2.09       10.27     10.10 o 
   9   5  12      555.39      536.08     14.12 o 
  10   5  12        0.10       -0.83      8.79 o 
  11   5  12      314.61      312.66      9.67 o 
  12   5  12       14.79        4.71     10.47 o 
   0   6  12     4004.92     4051.45    143.96 o 
   1   6  12      289.93      280.74      7.92 o 
   2   6  12     2912.55     2957.08     71.80 o 
   3   6  12       26.38       29.78      9.11 o 
   4   6  12     4650.68     4543.08     68.21 o 
   5   6  12      104.03      100.93      9.78 o 
   6   6  12     1828.50     1819.65     12.80 o 
   7   6  12       47.81       69.19      8.40 o 
   8   6  12      872.94      880.73     14.16 o 
   9   6  12       54.37       54.65      8.82 o 
  10   6  12      255.07      266.36     10.40 o 
  11   6  12        0.20        2.38     10.01 o 
  12   6  12      160.54      165.75     10.77 o 
   1   7  12     2428.30     2535.82     26.98 o 
   2   7  12       14.77       19.02      8.50 o 
   3   7  12     2924.48     2776.97     20.93 o 
   4   7  12      193.13      167.71      8.51 o 
   5   7  12     3757.04     3533.67     21.14 o 
   6   7  12       11.27       16.76      8.74 o 
   7   7  12     1707.95     1643.52     23.19 o 
   8   7  12        0.02        1.90      8.92 o 
   9   7  12      292.61      297.31      9.18 o 
  10   7  12       78.91       65.94      9.89 o 
  11   7  12       82.91      109.43     10.09 o 
  12   7  12        0.05        6.63     12.30 o 
   0   8  12     4466.32     4566.84     28.35 o 
   1   8  12       46.24       62.63     10.77 o 
   2   8  12     1764.63     1786.15     35.47 o 
   3   8  12       17.71       23.01      8.01 o 
   4   8  12     2881.44     2806.54     77.81 o 
   5   8  12       43.92       27.59      8.63 o 
   6   8  12     1783.16     1721.37     22.90 o 
   7   8  12       60.07       68.84      9.21 o 
   8   8  12      279.47      263.50     11.18 o 
   9   8  12       38.61       38.14      9.85 o 
  10   8  12      258.01      261.08     10.46 o 
  11   8  12        2.84       11.91     10.31 o 
   1   9  12     1292.35     1351.58     12.59 o 
   2   9  12      222.68      225.70     11.58 o 
   3   9  12     4459.94     4383.64     26.31 o 
   4   9  12      308.56      290.61     14.28 o 
   5   9  12     1095.76     1062.46     19.12 o 
   6   9  12        2.55       -5.79      7.48 o 
   7   9  12      286.94      319.89     10.47 o 
   8   9  12       68.76       68.23      9.23 o 
   9   9  12      538.87      520.97     11.54 o 
  10   9  12        1.91        8.44     11.26 o 
  11   9  12       73.47       80.11     11.70 o 
   0  10  12     2736.29     2815.96     24.16 o 
   1  10  12       33.86       48.32     10.97 o 
   2  10  12     1708.78     1722.27     34.73 o 
   3  10  12      412.65      415.58     12.23 o 
   4  10  12     1899.96     1900.74     19.74 o 
   5  10  12       47.81       57.96      9.80 o 
   6  10  12      647.88      653.28      9.51 o 
   7  10  12      241.67      240.63     11.32 o 
   8  10  12      314.16      300.23     11.44 o 
   9  10  12        0.58       -1.82     10.19 o 
  10  10  12      173.07      164.72     11.32 o 
  11  10  12        0.16       41.30     14.48 o 
   1  11  12     2144.85     2140.31     24.27 o 
   2  11  12      523.94      478.51     14.82 o 
   3  11  12     1425.95     1379.09     41.46 o 
   4  11  12      304.66      322.66     12.09 o 
   5  11  12      797.78      804.72     11.52 o 
   6  11  12       11.94       17.19      9.08 o 
   7  11  12      264.98      285.47      9.37 o 
   8  11  12       35.73       39.89     11.51 o 
   9  11  12      192.71      190.96     11.45 o 
  10  11  12        9.98       12.86     11.29 o 
   0  12  12      439.93      429.15     19.13 o 
   1  12  12        2.28        8.27     11.91 o 
   2  12  12     1516.97     1513.82     49.67 o 
   3  12  12       11.96        9.71     11.81 o 
   4  12  12     1102.91     1110.84     39.03 o 
   5  12  12       21.91       29.24     10.45 o 
   6  12  12      283.52      288.62     11.46 o 
   7  12  12       68.59       93.91     10.38 o 
   8  12  12      269.33      284.53     13.58 o 
   9  12  12        5.81        8.85     11.13 o 
   1  13  12      977.88      985.22     22.41 o 
   2  13  12        1.15        2.01      9.73 o 
   3  13  12      734.49      690.45     34.68 o 
   4  13  12        3.44       14.01     13.75 o 
   5  13  12      582.17      623.10     20.42 o 
   6  13  12       73.86       66.44     13.47 o 
   7  13  12      178.40      172.17     24.77 o 
   8  13  12        3.02        2.57     11.48 o 
   9  13  12      140.45      136.35     13.53 o 
   0  14  12      356.61      382.99     19.22 o 
   1  14  12       21.48       35.12     14.92 o 
   2  14  12      778.31      727.53     22.74 o 
   3  14  12       38.06       29.95     10.60 o 
   4  14  12      437.30      449.28     19.81 o 
   5  14  12       64.69       76.35     14.87 o 
   6  14  12      386.24      469.98     15.62 o 
   7  14  12        0.07       -9.23     18.02 o 
   8  14  12      185.41      174.91     20.69 o 
   1  15  12      310.53      300.85     12.70 o 
   2  15  12       60.15       62.13     12.38 o 
   3  15  12      416.94      445.74     14.90 o 
   4  15  12        3.67        3.54     15.58 o 
   5  15  12      404.10      415.45     14.46 o 
   6  15  12       20.73       28.60     15.80 o 
   7  15  12      241.58      257.66     15.82 o 
   0  16  12      274.86      325.96     23.97 o 
   1  16  12        7.65       -8.11     24.33 o 
   2  16  12      338.89      330.56     15.79 o 
   3  16  12        0.15        4.67     16.79 o 
   4  16  12      284.38      265.93     21.50 o 
   5  16  12        5.04       27.88     16.57 o 
   1  17  12      258.93      249.81     23.08 o 
   2  17  12       12.88       19.84     17.41 o 
   3  17  12      254.88      273.32     15.63 o 
   1   1  13      251.96      227.20      7.96 o 
   2   1  13      494.18      471.40     12.26 o 
   3   1  13       16.48       21.52      8.48 o 
   4   1  13      953.94      967.24      9.30 o 
   5   1  13      614.32      614.86      9.35 o 
   6   1  13      124.94      132.09      8.42 o 
   7   1  13       25.29       20.89      6.94 o 
   8   1  13       75.86       75.14      7.51 o 
   9   1  13        0.01        2.31      8.88 o 
  10   1  13       26.17       25.01      9.60 o 
  11   1  13        7.91       15.87     12.45 o 
  12   1  13        7.33        0.43     16.01 o 
   0   2  13      548.08      535.77     19.97 o 
   1   2  13      359.10      366.66      7.68 o 
   2   2  13      572.00      542.19     12.66 o 
   3   2  13       11.18        8.99      8.30 o 
   4   2  13      160.26      168.43      7.10 o 
   5   2  13      191.68      188.46      8.18 o 
   6   2  13      590.62      590.60      9.38 o 
   7   2  13        0.10        1.83     12.45 o 
   8   2  13       13.94       23.69      8.08 o 
   9   2  13       18.79       10.18      9.41 o 
  10   2  13      116.21      122.84     11.13 o 
  11   2  13        1.68        9.56     12.30 o 
  12   2  13        5.37        8.85     10.49 o 
   1   3  13       40.37       30.33      7.81 o 
   2   3  13        0.20       -0.75      8.58 o 
   3   3  13      259.93      259.02     12.64 o 
   4   3  13      123.84      134.10      7.04 o 
   5   3  13      212.84      223.76      8.56 o 
   6   3  13       48.26       62.59      8.01 o 
   7   3  13       13.93       17.99      7.62 o 
   8   3  13       54.10       43.57      8.80 o 
   9   3  13       69.42       77.89      9.18 o 
  10   3  13       13.09       27.86     11.64 o 
  11   3  13        0.45       18.51     10.00 o 
  12   3  13       19.46       28.41     10.18 o 
   0   4  13        0.22        4.38     10.83 o 
   1   4  13      105.95       96.15      8.22 o 
   2   4  13      158.20      169.13      7.60 o 
   3   4  13       67.93       80.21     10.64 o 
   4   4  13       12.86       15.37      9.34 o 
   5   4  13       10.17       13.38      7.86 o 
   6   4  13        1.92       -4.69      8.02 o 
   7   4  13        7.45       10.22      8.57 o 
   8   4  13        5.03        2.50      7.92 o 
   9   4  13       12.99       -1.48     10.10 o 
  10   4  13        0.44       -2.78      9.25 o 
  11   4  13       10.63       -2.41     10.94 o 
  12   4  13        0.38       -2.96     10.92 o 
   1   5  13       69.40       84.51      8.09 o 
   2   5  13       62.12       61.05      7.03 o 
   3   5  13        2.56       20.56     11.10 o 
   4   5  13        3.60        2.21      7.95 o 
   5   5  13       88.80       77.19      9.98 o 
   6   5  13       56.82       60.25      7.57 o 
   7   5  13        6.45       15.09      9.08 o 
   8   5  13       22.10       21.10     10.45 o 
   9   5  13        1.11        6.06      8.78 o 
  10   5  13       54.78       67.57      9.19 o 
  11   5  13        1.34       10.45      9.98 o 
  12   5  13        1.43        9.98     10.84 o 
   0   6  13      805.98      789.57     33.46 o 
   1   6  13       41.61       37.60      8.36 o 
   2   6  13      336.26      336.56      7.33 o 
   3   6  13        0.11        1.47      9.22 o 
   4   6  13        6.21       11.54      7.15 o 
   5   6  13      210.99      182.58      7.03 o 
   6   6  13      118.57      126.84     11.86 o 
   7   6  13       25.64       21.20     12.43 o 
   8   6  13        0.85       -3.82      8.18 o 
   9   6  13       25.74       34.12      8.73 o 
  10   6  13        4.83       10.70     10.25 o 
  11   6  13        2.69       -3.93      9.77 o 
  12   6  13        1.81       13.21     11.03 o 
   1   7  13       29.60       32.86      8.86 o 
   2   7  13       21.52       20.56      7.37 o 
   3   7  13       86.58       79.85      8.50 o 
   4   7  13        2.47        3.91     14.08 o 
   5   7  13       34.52       49.06      9.82 o 
   6   7  13       77.26       67.84      7.44 o 
   7   7  13       46.98       39.88      7.95 o 
   8   7  13        3.37        7.86      8.93 o 
   9   7  13       22.12       10.94      9.97 o 
  10   7  13        2.27        8.71      9.25 o 
  11   7  13       17.87       33.49     11.27 o 
   0   8  13      217.67      213.88     15.22 o 
   1   8  13       61.88       70.47      7.83 o 
   2   8  13      149.79      152.60      9.49 o 
   3   8  13       12.04       17.21      9.70 o 
   4   8  13      103.01      109.86     10.81 o 
   5   8  13        5.21        2.84      8.16 o 
   6   8  13       21.43       26.82      9.35 o 
   7   8  13       21.47       18.11      9.41 o 
   8   8  13       39.82       44.99      9.32 o 
   9   8  13       51.89       39.35     10.42 o 
  10   8  13        2.61       15.48     11.00 o 
  11   8  13        1.06        4.72     11.33 o 
   1   9  13        0.54       -5.04      9.02 o 
   2   9  13        0.28       -2.77      9.02 o 
   3   9  13      134.91      132.24     10.56 o 
   4   9  13      101.11      107.49     10.75 o 
   5   9  13        2.96       -0.51     11.03 o 
   6   9  13        0.05       -2.13      9.52 o 
   7   9  13       32.34       29.74      9.82 o 
   8   9  13       34.47       41.64      8.43 o 
   9   9  13       25.77       19.52     10.02 o 
  10   9  13        0.61        4.10     12.63 o 
  11   9  13       14.54       12.60     10.47 o 
   0  10  13      327.31      302.84     17.36 o 
   1  10  13      188.18      174.13     12.05 o 
   2  10  13      253.18      214.09     10.41 o 
   3  10  13        2.93       -8.55     11.13 o 
   4  10  13      106.05       99.03      9.88 o 
   5  10  13       23.06       24.64     14.10 o 
   6  10  13        0.40        5.17      9.15 o 
   7  10  13       21.61       24.69      8.97 o 
   8  10  13       26.48       36.91      9.73 o 
   9  10  13       11.82        9.18     11.39 o 
  10  10  13       10.90       15.35     11.27 o 
   1  11  13        0.05       -9.82      9.82 o 
   2  11  13        1.24        4.12     11.86 o 
   3  11  13       40.07       43.85      8.97 o 
   4  11  13       47.84       39.44      8.78 o 
   5  11  13       77.40       60.58     12.36 o 
   6  11  13       32.10       34.10     12.03 o 
   7  11  13        6.52        4.65     10.00 o 
   8  11  13       31.84       27.06     10.40 o 
   9  11  13        0.03       -0.02     12.34 o 
  10  11  13        0.87        2.74     12.28 o 
   0  12  13      331.20      288.51     18.31 o 
   1  12  13       41.89       42.88     10.91 o 
   2  12  13        7.69       -2.07     10.51 o 
   3  12  13       38.17       42.04     10.36 o 
   4  12  13       56.22       35.53     11.80 o 
   5  12  13        2.66       -2.29     13.36 o 
   6  12  13       49.96       48.81     14.04 o 
   7  12  13        5.70        3.80     13.08 o 
   8  12  13        0.02        6.16     11.61 o 
   9  12  13        1.99       -1.39     13.93 o 
   1  13  13       17.91        3.90     15.53 o 
   2  13  13       60.47       72.64     10.85 o 
   3  13  13        7.42       13.87     15.64 o 
   4  13  13      211.53      226.70     13.23 o 
   5  13  13       19.15       31.14     12.67 o 
   6  13  13        0.26       13.09     14.50 o 
   7  13  13        0.16        4.96     12.41 o 
   8  13  13        0.37       10.88     14.30 o 
   0  14  13        5.00        2.93     18.59 o 
   1  14  13        8.58       24.75     13.95 o 
   2  14  13        9.87       -2.56     18.87 o 
   3  14  13       14.74       14.98     13.61 o 
   4  14  13        7.95        5.33     14.72 o 
   5  14  13        5.74       -3.19     14.33 o 
   6  14  13        4.28        1.53     14.85 o 
   7  14  13        7.31       -1.57     13.33 o 
   1  15  13        0.19       -3.54     14.31 o 
   2  15  13        4.19       20.57     15.32 o 
   3  15  13       16.24       26.73     18.38 o 
   4  15  13        1.80        1.55     15.89 o 
   5  15  13       14.26       27.13     13.26 o 
   6  15  13        0.06        2.22     12.75 o 
   0  16  13        4.76       33.85     23.18 o 
   1  16  13        0.42       -0.12     15.46 o 
   2  16  13        5.87       -4.61     13.94 o 
   3  16  13        8.95        8.89     14.01 o 
   4  16  13        2.75       -3.26     18.55 o 
   5  16  13        0.04        3.09     23.24 o 
   1  17  13       37.53       41.03     17.57 o 
   2  17  13        8.91       -4.93     16.77 o 
   0   0  14     1576.16     1549.11     21.46 o 
   1   0  14     1188.91     1174.69     13.13 o 
   2   0  14     6642.39     6641.81     63.17 o 
   3   0  14     1910.46     1939.67     22.45 o 
   4   0  14     4327.52     4316.85    106.97 o 
   5   0  14       29.13       35.81     12.00 o 
   6   0  14     3353.43     3445.89     38.56 o 
   7   0  14      393.44      376.04     13.93 o 
   8   0  14     3175.69     3126.26     34.86 o 
   9   0  14      176.84      160.13     13.34 o 
  10   0  14      431.83      422.81     33.74 o 
  11   0  14        4.28      -11.29     28.12 o 
  12   0  14      152.85      144.12     25.33 o 
   1   1  14     6726.09     6729.44     83.07 o 
   2   1  14      766.47      740.80     17.67 o 
   3   1  14      601.65      611.92     12.67 o 
   4   1  14       16.48       12.21      7.88 o 
   5   1  14     3948.60     4033.42     19.09 o 
   6   1  14      248.28      248.74      9.19 o 
   7   1  14     2197.14     2154.23     32.01 o 
   8   1  14       66.29       72.09      8.49 o 
   9   1  14      288.19      295.52     10.10 o 
  10   1  14        4.60        6.48      9.24 o 
  11   1  14      362.47      393.74     14.14 o 
  12   1  14        1.23       -3.82     16.46 o 
   0   2  14     5465.45     5430.18     23.45 o 
   1   2  14      391.62      385.38      8.61 o 
   2   2  14     3152.64     3178.73     26.80 o 
   3   2  14       14.07        9.96     10.31 o 
   4   2  14      733.30      727.07     20.05 o 
   5   2  14       31.65       39.68      8.10 o 
   6   2  14     1815.85     1851.80     14.18 o 
   7   2  14       48.51       51.87      8.12 o 
   8   2  14      812.44      851.01     10.67 o 
   9   2  14        0.78        6.77      8.63 o 
  10   2  14      195.28      181.64     10.69 o 
  11   2  14        5.69       10.88     12.67 o 
  12   2  14      118.50      116.34     12.22 o 
   1   3  14     5994.84     6021.81     54.49 o 
   2   3  14      108.25      119.32      7.06 o 
   3   3  14     4962.65     4823.11     41.66 o 
   4   3  14       21.15       13.99      7.62 o 
   5   3  14     1337.05     1313.70     21.39 o 
   6   3  14        0.57        7.07      7.69 o 
   7   3  14     1290.33     1324.80     15.00 o 
   8   3  14       41.36       35.94      9.24 o 
   9   3  14      609.03      624.85     10.78 o 
  10   3  14       12.59       15.79     11.16 o 
  11   3  14      209.47      207.84     11.95 o 
  12   3  14        2.96       18.20     10.66 o 
   0   4  14     9864.35     9703.29     47.61 o 
   1   4  14       51.29       55.00      7.03 o 
   2   4  14     3386.89     3219.92     62.69 o 
   3   4  14       39.88       61.60     13.09 o 
   4   4  14     3043.47     3106.29     27.44 o 
   5   4  14       48.87       54.68      6.59 o 
   6   4  14     1996.86     2050.36     23.41 o 
   7   4  14       28.32       27.44      8.08 o 
   8   4  14      335.38      339.32      8.93 o 
   9   4  14        6.71       13.41     11.42 o 
  10   4  14      494.76      481.99     12.25 o 
  11   4  14        5.43        6.98     10.95 o 
  12   4  14      112.75      107.25     11.26 o 
   1   5  14     2545.83     2555.37     16.77 o 
   2   5  14        0.08        9.54      7.98 o 
   3   5  14     4958.26     4854.23     54.77 o 
   4   5  14       26.68       20.21      9.26 o 
   5   5  14      910.43      890.67     11.61 o 
   6   5  14       36.89       41.61      8.52 o 
   7   5  14     1215.22     1239.85     23.06 o 
   8   5  14        1.14        6.91      8.71 o 
   9   5  14      583.38      559.68     11.90 o 
  10   5  14        8.47       24.51      9.14 o 
  11   5  14       70.33       82.42      9.68 o 
  12   5  14        0.26        9.50     23.60 o 
   0   6  14     5352.70     5436.91    209.37 o 
   1   6  14      337.84      325.93      8.26 o 
   2   6  14     1624.05     1580.76     24.87 o 
   3   6  14       13.86        1.76      9.62 o 
   4   6  14     2264.64     2213.06     19.93 o 
   5   6  14       23.10       32.22      8.43 o 
   6   6  14     1733.00     1741.73     38.04 o 
   7   6  14        5.49        1.62     10.17 o 
   8   6  14      397.71      406.74      9.70 o 
   9   6  14        4.34       -1.38     10.29 o 
  10   6  14      290.84      288.08     10.56 o 
  11   6  14        7.45       13.64     11.76 o 
   1   7  14     2892.32     2762.48     14.75 o 
   2   7  14      289.59      233.11      9.40 o 
   3   7  14     1908.14     1880.31     25.00 o 
   4   7  14      312.31      296.04     21.88 o 
   5   7  14     1270.90     1361.97     31.57 o 
   6   7  14       12.26       17.89      8.78 o 
   7   7  14      265.00      291.18     10.37 o 
   8   7  14       48.25       35.51     10.09 o 
   9   7  14      335.91      324.21     10.31 o 
  10   7  14        9.00       10.34     11.02 o 
  11   7  14      112.61      131.23     11.53 o 
   0   8  14     1176.55     1108.97     15.52 o 
   1   8  14      182.97      181.97      9.36 o 
   2   8  14     2795.35     2661.62     27.96 o 
   3   8  14       71.08       43.73      9.34 o 
   4   8  14     1741.29     1681.27     17.77 o 
   5   8  14       26.62       41.06      8.07 o 
   6   8  14      458.10      481.45      9.97 o 
   7   8  14        0.08       -7.34      7.89 o 
   8   8  14      447.18      462.61     11.11 o 
   9   8  14        1.98        0.89     12.89 o 
  10   8  14      146.39      131.18     30.88 o 
  11   8  14       10.22        0.82     14.21 o 
   1   9  14     2352.31     2361.22     31.13 o 
   2   9  14      185.56      204.69     13.96 o 
   3   9  14     1628.96     1526.29     22.22 o 
   4   9  14       18.42       27.73      9.07 o 
   5   9  14     2656.36     2514.78     18.86 o 
   6   9  14       10.12       11.81      8.59 o 
   7   9  14      279.64      267.78      9.54 o 
   8   9  14        0.01        5.73      9.43 o 
   9   9  14      282.64      295.73     10.30 o 
  10   9  14       19.21       27.31     12.28 o 
   0  10  14      542.74      577.17     17.48 o 
   1  10  14        1.10       22.79     11.44 o 
   2  10  14     1244.92     1231.68     20.21 o 
   3  10  14       13.59       -2.25     12.26 o 
   4  10  14     1462.72     1437.22     49.24 o 
   5  10  14        0.80        0.91     14.61 o 
   6  10  14      629.45      619.09     16.70 o 
   7  10  14       17.49       29.37      9.33 o 
   8  10  14      517.81      527.86     15.00 o 
   9  10  14       38.91       53.24     11.58 o 
  10  10  14       86.30      103.79     15.47 o 
   1  11  14      427.22      416.72     12.29 o 
   2  11  14       43.30       29.32      9.99 o 
   3  11  14      129.02      148.10     10.29 o 
   4  11  14       57.98       63.40     16.52 o 
   5  11  14      924.51      934.98     21.41 o 
   6  11  14        4.90       10.88     15.77 o 
   7  11  14      609.64      580.26     25.56 o 
   8  11  14        1.21       19.11     12.31 o 
   9  11  14       72.43       74.68     13.52 o 
   0  12  14      636.84      642.20     19.17 o 
   1  12  14        7.27       13.11     13.03 o 
   2  12  14      712.85      685.01     12.82 o 
   3  12  14       10.99        2.73     11.18 o 
   4  12  14     1013.15     1086.46     17.20 o 
   5  12  14        0.31        4.41     11.82 o 
   6  12  14      375.71      384.76     13.20 o 
   7  12  14        4.10       18.54     14.02 o 
   8  12  14      145.24      144.56     17.86 o 
   1  13  14      531.89      520.01     14.79 o 
   2  13  14        9.17        8.67     13.53 o 
   3  13  14     1580.19     1576.66     15.94 o 
   4  13  14        1.78       -5.92     14.94 o 
   5  13  14      303.52      312.98     13.70 o 
   6  13  14        2.84        2.56     12.77 o 
   7  13  14      217.59      245.30     21.67 o 
   0  14  14      692.65      736.68     23.58 o 
   1  14  14        1.32       -3.07     12.56 o 
   2  14  14      495.16      493.36     16.63 o 
   3  14  14       42.18       53.98     14.27 o 
   4  14  14      304.15      292.27     20.93 o 
   5  14  14        1.71       17.38     19.05 o 
   6  14  14      210.79      202.50     28.64 o 
   1  15  14      334.13      361.12     15.89 o 
   2  15  14       25.47       15.67     18.84 o 
   3  15  14      449.81      419.64     18.44 o 
   4  15  14       34.92       56.45     16.01 o 
   5  15  14       70.18       85.13     16.63 o 
   0  16  14      253.21      228.02     18.33 o 
   1  16  14        2.23       -3.25     12.57 o 
   2  16  14      303.38      299.07     14.72 o 
   3  16  14        0.17       -2.63     17.03 o 
   1   1  15      272.95      300.79      8.65 o 
   2   1  15       61.06       66.05      7.05 o 
   3   1  15      202.44      194.45     12.07 o 
   4   1  15      119.01      113.25      8.71 o 
   5   1  15        9.50        7.63      7.73 o 
   6   1  15        2.64        9.25      7.68 o 
   7   1  15       33.93       38.93      9.38 o 
   8   1  15       10.69       18.84      9.62 o 
   9   1  15       22.55       26.18      9.37 o 
  10   1  15       20.35       12.68     11.14 o 
  11   1  15       59.06       51.23     11.96 o 
  12   1  15        0.04        2.33     12.49 o 
   0   2  15      753.12      745.65     12.12 o 
   1   2  15      196.23      191.12      8.52 o 
   2   2  15      681.73      710.44      9.50 o 
   3   2  15       65.67       64.11      9.67 o 
   4   2  15      145.36      155.98     12.58 o 
   5   2  15       12.99        4.91      8.33 o 
   6   2  15      193.20      191.33      8.34 o 
   7   2  15       80.04       84.73      8.95 o 
   8   2  15       55.35       43.53      9.58 o 
   9   2  15        0.18        1.99      9.92 o 
  10   2  15        3.27       14.48      9.84 o 
  11   2  15       15.51        8.88     11.88 o 
  12   2  15        1.74       30.50     22.93 o 
   1   3  15       59.43       46.98      7.98 o 
   2   3  15       19.75       19.70      6.98 o 
   3   3  15      705.95      682.89     13.56 o 
   4   3  15        0.06        6.84     13.07 o 
   5   3  15        0.63        4.56      6.87 o 
   6   3  15        0.35        6.06      8.72 o 
   7   3  15        7.00       12.39      7.63 o 
   8   3  15       14.79       29.80      7.94 o 
   9   3  15       37.57       36.92     10.02 o 
  10   3  15        1.64       16.08     12.18 o 
  11   3  15       21.14       15.38     12.85 o 
   0   4  15      177.98      170.44     10.28 o 
   1   4  15       15.54       21.75      6.53 o 
   2   4  15       52.76       58.07      8.37 o 
   3   4  15       31.12       29.85      9.40 o 
   4   4  15        1.47        1.17     11.42 o 
   5   4  15       11.42       23.84      7.97 o 
   6   4  15        5.98       -1.04      8.98 o 
   7   4  15        0.14        3.56      8.45 o 
   8   4  15       35.79       41.96      9.62 o 
   9   4  15        6.09        7.06     11.81 o 
  10   4  15        0.12       11.83     12.55 o 
  11   4  15        1.95        1.20     10.32 o 
   1   5  15        0.02       -5.60      7.44 o 
   2   5  15       36.91       35.89      7.28 o 
   3   5  15        4.16        3.76      9.59 o 
   4   5  15       22.89       22.46     11.67 o 
   5   5  15       13.79       17.11      9.31 o 
   6   5  15        2.15       13.20      8.23 o 
   7   5  15       61.09       67.57      8.99 o 
   8   5  15       34.87       37.08     11.87 o 
   9   5  15        7.59       -3.70     10.61 o 
  10   5  15        3.55        7.09      9.84 o 
  11   5  15        0.00        9.83     11.24 o 
   0   6  15      159.91      139.75     12.87 o 
   1   6  15       86.77       71.86      8.77 o 
   2   6  15        0.14       -3.79      7.73 o 
   3   6  15       12.28       16.54      8.82 o 
   4   6  15       46.95       34.51     11.82 o 
   5   6  15       19.04       23.62     10.38 o 
   6   6  15       32.07       53.43     10.78 o 
   7   6  15       36.68       27.32     15.51 o 
   8   6  15       52.98       68.18     10.52 o 
   9   6  15       40.03       33.85     10.10 o 
  10   6  15       10.75        6.55     10.83 o 
  11   6  15       21.21       25.90     10.96 o 
   1   7  15        2.58        1.73      9.17 o 
   2   7  15        2.62        4.37      8.02 o 
   3   7  15      137.38      131.45      9.40 o 
   4   7  15       18.06       12.89     10.57 o 
   5   7  15      131.91      146.14     10.38 o 
   6   7  15        1.11       12.95     10.27 o 
   7   7  15       27.36       28.40      9.52 o 
   8   7  15       14.96       26.76     10.16 o 
   9   7  15        0.59        7.38     12.61 o 
  10   7  15        1.08       -1.76     11.50 o 
   0   8  15      243.40      242.22     11.98 o 
   1   8  15        0.11       12.72      9.75 o 
   2   8  15      383.57      382.32     11.70 o 
   3   8  15        0.26       10.00      8.65 o 
   4   8  15       92.20       81.26      9.95 o 
   5   8  15        0.26       -1.32     10.71 o 
   6   8  15      172.21      157.62      8.39 o 
   7   8  15        5.35       -0.15      8.67 o 
   8   8  15       37.66       57.22     10.92 o 
   9   8  15        0.08       -9.97     10.53 o 
  10   8  15       13.35        8.35     12.58 o 
   1   9  15       33.45       36.57      9.58 o 
   2   9  15       39.51       37.57      9.15 o 
   3   9  15       29.81       33.88      8.88 o 
   4   9  15       11.70       17.49      8.72 o 
   5   9  15       19.18       25.08     11.42 o 
   6   9  15       37.68       41.30     10.23 o 
   7   9  15        0.23        5.10     11.16 o 
   8   9  15       15.59       25.90      9.99 o 
   9   9  15        0.07        1.75     11.94 o 
  10   9  15       25.98       40.13     14.22 o 
   0  10  15        3.66        5.35     12.08 o 
   1  10  15        2.88       25.13     11.38 o 
   2  10  15        0.66       -9.48     10.46 o 
   3  10  15       38.09       45.33     10.58 o 
   4  10  15      106.08       98.09     11.20 o 
   5  10  15       57.39       44.68     11.81 o 
   6  10  15       27.42       29.55     12.70 o 
   7  10  15       10.69       22.74     11.25 o 
   8  10  15       19.11       26.69     10.94 o 
   9  10  15       15.56       26.24     12.66 o 
   1  11  15       27.71       10.65     11.67 o 
   2  11  15       46.20       33.75     12.79 o 
   3  11  15       96.07      107.98     16.01 o 
   4  11  15       36.80       41.62      9.56 o 
   5  11  15       19.95       26.74     12.05 o 
   6  11  15        1.55       -4.25     16.49 o 
   7  11  15        9.00        1.76     13.75 o 
   8  11  15        0.98       -4.64     12.21 o 
   0  12  15       46.63       87.73     19.72 o 
   1  12  15        6.45       17.29     11.00 o 
   2  12  15        0.09        0.81     11.46 o 
   3  12  15        0.94        5.87     11.34 o 
   4  12  15       34.54       28.37     15.25 o 
   5  12  15        0.04        0.46     13.15 o 
   6  12  15       83.80       83.79     15.51 o 
   7  12  15       41.29       35.15     15.80 o 
   1  13  15        2.74       22.67     12.47 o 
   2  13  15        0.70       13.67     15.24 o 
   3  13  15        1.38       10.34     11.24 o 
   4  13  15        9.32       37.43     28.95 o 
   5  13  15        3.85       15.99     26.66 o 
   6  13  15       44.38       61.19     14.65 o 
   7  13  15       17.54       19.58     15.21 o 
   0  14  15       11.53       26.65     20.54 o 
   1  14  15        7.70       17.96     15.36 o 
   2  14  15        0.17       -7.61     16.15 o 
   3  14  15        9.45        5.03     13.13 o 
   4  14  15       14.92       25.44     15.54 o 
   5  14  15       13.67       26.24     16.49 o 
   1  15  15        0.26        7.67     15.18 o 
   2  15  15       12.93        2.34     15.44 o 
   3  15  15        3.99      -14.27     14.27 o 
   4  15  15        0.39       -7.21     16.68 o 
   0  16  15        1.31       -0.10     25.81 o 
   1  16  15        3.71       17.51     25.27 o 
   0   0  16      185.22      175.39     16.93 o 
   1   0  16       14.60       13.24      9.38 o 
   2   0  16      460.02      439.01     12.88 o 
   3   0  16      291.50      290.85     13.49 o 
   4   0  16     5897.01     5962.44     31.85 o 
   5   0  16        0.05        2.17     11.86 o 
   6   0  16     2686.25     2665.14     40.96 o 
   7   0  16        1.10       13.47     12.64 o 
   8   0  16      447.36      424.67     13.91 o 
   9   0  16       53.83       41.28     13.84 o 
  10   0  16      186.96      203.95     22.37 o 
  11   0  16       71.42       68.93     16.63 o 
   1   1  16     1024.60     1053.34     11.45 o 
   2   1  16      159.04      171.11      8.32 o 
   3   1  16     4856.64     4985.07     95.30 o 
   4   1  16       19.04       22.74     10.74 o 
   5   1  16     2368.83     2401.39     13.67 o 
   6   1  16       52.50       49.12      9.29 o 
   7   1  16      923.83      958.38     11.71 o 
   8   1  16       52.12       49.18      8.62 o 
   9   1  16      347.55      369.58     11.09 o 
  10   1  16       14.39       28.08     10.35 o 
  11   1  16       86.24       82.72     11.71 o 
   0   2  16     4253.28     4389.81    109.84 o 
   1   2  16      184.89      191.77      8.51 o 
   2   2  16     2106.98     2107.35     22.55 o 
   3   2  16        5.04       14.25      8.45 o 
   4   2  16     2657.19     2727.01     44.25 o 
   5   2  16       54.06       56.57      8.78 o 
   6   2  16     1909.09     1911.80     12.82 o 
   7   2  16       59.40       59.34      9.14 o 
   8   2  16      396.94      389.14     10.48 o 
   9   2  16        2.90        1.58      9.73 o 
  10   2  16      223.52      221.34     11.45 o 
  11   2  16       19.92       38.43     12.25 o 
   1   3  16     3611.93     3612.67     36.47 o 
   2   3  16       34.37       38.11      7.62 o 
   3   3  16     1583.17     1603.11     36.43 o 
   4   3  16       11.37       13.36     11.82 o 
   5   3  16     1986.26     1977.56     16.30 o 
   6   3  16       23.53       27.19      7.71 o 
   7   3  16      465.11      412.50      8.79 o 
   8   3  16       38.25       46.11      9.80 o 
   9   3  16      253.17      253.63      9.97 o 
  10   3  16        3.54        5.18     11.68 o 
  11   3  16      200.36      232.20     12.99 o 
   0   4  16     2279.51     2279.61     17.69 o 
   1   4  16      317.36      311.43      8.23 o 
   2   4  16     3447.25     3378.42     57.85 o 
   3   4  16       16.81       20.02      8.62 o 
   4   4  16     1585.32     1607.63     17.12 o 
   5   4  16       77.56       64.91      9.23 o 
   6   4  16      541.37      560.42     13.78 o 
   7   4  16       58.85       56.68      9.49 o 
   8   4  16      402.59      420.52     10.88 o 
   9   4  16        6.18       28.19     11.91 o 
  10   4  16      169.80      173.21     12.71 o 
  11   4  16        2.81        7.53     11.72 o 
   1   5  16     3187.48     3150.08     36.54 o 
   2   5  16        2.72        9.23      7.40 o 
   3   5  16     1173.71     1149.48     29.03 o 
   4   5  16       63.32       74.76     13.20 o 
   5   5  16     1861.77     1847.28     38.81 o 
   6   5  16        0.01       -0.76     11.46 o 
   7   5  16      638.36      653.76     11.14 o 
   8   5  16        1.99        8.61     11.38 o 
   9   5  16      204.92      199.08     14.97 o 
  10   5  16       17.11       25.45     10.57 o 
   0   6  16     2123.02     1910.42     16.54 o 
   1   6  16      145.42      147.74      9.43 o 
   2   6  16     2720.65     2674.08     14.77 o 
   3   6  16        3.47        8.30      7.91 o 
   4   6  16      908.66      914.48     14.45 o 
   5   6  16        1.54        9.32     14.22 o 
   6   6  16      617.45      609.45     12.34 o 
   7   6  16       17.27       29.66     13.77 o 
   8   6  16      596.53      578.80    137.78 o 
   9   6  16        7.39       25.10     11.11 o 
  10   6  16      154.26      155.80     16.96 o 
   1   7  16     3844.24     3729.00     83.69 o 
   2   7  16        0.46        1.58      8.08 o 
   3   7  16      769.05      787.43     10.41 o 
   4   7  16        7.37        8.90     10.38 o 
   5   7  16      470.73      501.57     18.60 o 
   6   7  16       56.86       41.77     13.79 o 
   7   7  16      508.73      521.37      9.98 o 
   8   7  16        0.40        1.37     13.02 o 
   9   7  16      187.91      187.00     12.47 o 
  10   7  16       18.52       30.57     11.53 o 
   0   8  16     2622.91     2544.56     57.76 o 
   1   8  16       64.64       63.70      9.21 o 
   2   8  16     1534.01     1476.46     11.48 o 
   3   8  16        9.01        6.36      9.25 o 
   4   8  16      504.53      569.70     17.45 o 
   5   8  16        8.17        6.82     11.76 o 
   6   8  16      678.86      680.01     14.07 o 
   7   8  16        8.70       12.98     10.61 o 
   8   8  16      349.31      361.11     14.57 o 
   9   8  16        9.44       11.55     11.21 o 
   1   9  16     1118.96     1097.45     41.26 o 
   2   9  16      156.12      133.29      9.95 o 
   3   9  16     1223.69     1190.39     23.25 o 
   4   9  16       89.40       81.78     10.17 o 
   5   9  16      184.27      173.62     10.10 o 
   6   9  16        0.16       15.87     14.71 o 
   7   9  16      496.44      472.60     13.99 o 
   8   9  16        0.02        3.34     11.70 o 
   9   9  16      289.81      269.14     18.54 o 
   0  10  16      972.14      971.75     16.67 o 
   1  10  16        2.22      -12.76     12.76 o 
   2  10  16      623.24      627.15     14.05 o 
   3  10  16        1.44       19.64     10.79 o 
   4  10  16      534.55      498.92     12.33 o 
   5  10  16       91.19       72.79     11.66 o 
   6  10  16      594.57      619.53     18.48 o 
   7  10  16        8.46       -7.67     17.93 o 
   8  10  16      294.56      326.35     15.59 o 
   1  11  16      353.44      386.55     13.65 o 
   2  11  16        0.11        9.86     10.43 o 
   3  11  16      946.74      938.33     13.95 o 
   4  11  16       58.15       51.09     13.61 o 
   5  11  16      441.37      422.01     12.95 o 
   6  11  16       46.72       33.30     12.21 o 
   7  11  16      654.12      643.56     21.55 o 
   8  11  16        6.79       16.76     15.29 o 
   0  12  16      611.80      599.31     20.55 o 
   1  12  16       42.15       61.89     15.72 o 
   2  12  16      549.22      572.75     31.42 o 
   3  12  16        1.19       16.52     14.37 o 
   4  12  16      380.10      379.67     13.90 o 
   5  12  16        2.40       10.55     13.04 o 
   6  12  16      308.82      314.46     13.56 o 
   7  12  16       14.77       22.74     16.08 o 
   1  13  16      435.79      466.03     16.58 o 
   2  13  16        1.10       16.71     16.72 o 
   3  13  16      282.11      267.74     15.80 o 
   4  13  16        9.02       27.13     16.03 o 
   5  13  16      246.43      258.60     17.28 o 
   6  13  16       13.73       11.67     14.83 o 
   0  14  16      591.78      551.82     23.58 o 
   1  14  16        3.52       17.78     13.51 o 
   2  14  16      464.67      452.77     21.61 o 
   3  14  16        0.43       17.41     13.94 o 
   4  14  16      155.50      170.31     24.61 o 
   1  15  16      518.66      528.68     26.41 o 
   2  15  16       18.40       19.45     14.21 o 
   1   1  17       10.72       11.34      8.49 o 
   2   1  17       88.53      110.05      8.14 o 
   3   1  17       63.61       62.30      9.10 o 
   4   1  17      247.89      260.48     15.32 o 
   5   1  17        0.69        0.36     28.06 o 
   6   1  17       13.51       21.00     10.06 o 
   7   1  17        0.52        9.96      9.47 o 
   8   1  17       13.80        3.62      9.78 o 
   9   1  17        0.25       10.67     10.94 o 
  10   1  17       14.66       26.91     11.52 o 
   0   2  17      553.34      560.68     16.02 o 
   1   2  17      598.95      643.47      9.43 o 
   2   2  17        0.02       -0.44      7.52 o 
   3   2  17        1.41        0.77      7.75 o 
   4   2  17       61.21       46.70     15.08 o 
   5   2  17       49.39       50.06     13.32 o 
   6   2  17       28.79       33.39      8.33 o 
   7   2  17        1.50        3.87      8.06 o 
   8   2  17       61.96       83.43     10.18 o 
   9   2  17       22.47       29.87     10.26 o 
  10   2  17       19.50       12.80     11.79 o 
   1   3  17        4.77        4.38      8.23 o 
   2   3  17       32.64       38.12      8.25 o 
   3   3  17       34.28       33.53      8.92 o 
   4   3  17       92.09       94.77     25.25 o 
   5   3  17        2.61       -2.49     12.52 o 
   6   3  17       71.00       66.74      9.84 o 
   7   3  17       20.15       20.00     10.06 o 
   8   3  17       71.78       71.56      9.71 o 
   9   3  17       32.22       26.92     10.90 o 
  10   3  17        5.16       11.32     12.00 o 
   0   4  17      142.29      125.10     12.70 o 
   1   4  17       75.66       77.13      7.87 o 
   2   4  17       43.31       43.81      8.80 o 
   3   4  17       69.59       71.52      9.42 o 
   4   4  17        0.35        6.78     10.21 o 
   5   4  17        7.19        8.31     11.41 o 
   6   4  17        0.60       -4.12      9.65 o 
   7   4  17        1.52        1.04      9.62 o 
   8   4  17        4.80       12.59      9.21 o 
   9   4  17        0.04        6.84     12.04 o 
  10   4  17        0.01        5.87     12.30 o 
   1   5  17       14.97       20.91      8.28 o 
   2   5  17       32.85       27.42      8.03 o 
   3   5  17        1.92       -3.57      9.21 o 
   4   5  17       64.62       64.66      9.57 o 
   5   5  17       44.13       46.46     14.50 o 
   6   5  17        4.17       -0.51     11.17 o 
   7   5  17        0.01       20.31      9.80 o 
   8   5  17        2.23        5.81     10.75 o 
   9   5  17        5.02       12.50     13.02 o 
  10   5  17        4.85        5.78     10.59 o 
   0   6  17        1.73       -3.12     10.85 o 
   1   6  17        0.34        0.28      9.20 o 
   2   6  17        1.98       -3.86      9.84 o 
   3   6  17       70.13       66.79      9.30 o 
   4   6  17       30.56       32.12      9.89 o 
   5   6  17       13.76       25.47     13.85 o 
   6   6  17       16.12       26.74     15.54 o 
   7   6  17       51.48       29.65     14.49 o 
   8   6  17        5.57       23.62     12.93 o 
   9   6  17        4.14        6.68     11.60 o 
  10   6  17        0.00      -12.72     23.60 o 
   1   7  17        0.05       -1.52      8.99 o 
   2   7  17      179.29      167.27     10.50 o 
   3   7  17       38.65       46.24      9.60 o 
   4   7  17      121.54      148.85     10.68 o 
   5   7  17       21.12       19.00     14.43 o 
   6   7  17       20.96       42.11     18.66 o 
   7   7  17        1.13        3.13     12.44 o 
   8   7  17        1.62       -7.24     11.46 o 
   9   7  17        2.98        5.15     16.77 o 
   0   8  17       22.01       17.89     14.44 o 
   1   8  17       63.03       67.23      9.44 o 
   2   8  17        2.52       -2.29     10.38 o 
   3   8  17       18.54       11.12     11.29 o 
   4   8  17       26.45       14.85     11.78 o 
   5   8  17        2.63      -11.41     11.41 o 
   6   8  17        0.43        2.64     12.81 o 
   7   8  17       12.33       29.42     13.62 o 
   8   8  17        6.23        9.48     11.32 o 
   9   8  17        1.04       10.07     11.98 o 
   1   9  17       11.48        5.58     12.93 o 
   2   9  17       14.06       13.18     11.31 o 
   3   9  17       35.14       46.33      9.63 o 
   4   9  17       11.43       10.75      9.73 o 
   5   9  17        3.97        9.46     11.18 o 
   6   9  17        2.73        9.73     15.71 o 
   7   9  17        0.02       -1.35     17.09 o 
   8   9  17       15.33        4.34     14.46 o 
   0  10  17       12.89        6.68     13.35 o 
   1  10  17        2.21       -0.06     13.51 o 
   2  10  17       11.71        3.32     15.43 o 
   3  10  17       39.64       47.33     11.49 o 
   4  10  17       12.29       15.87     10.39 o 
   5  10  17        7.54        1.50     10.42 o 
   6  10  17       53.90       71.03     12.07 o 
   7  10  17       25.40       18.93     17.93 o 
   8  10  17        5.31       29.39     24.11 o 
   1  11  17        0.09        2.99     12.86 o 
   2  11  17       23.93       21.34     11.62 o 
   3  11  17       24.44       38.29     14.28 o 
   4  11  17       52.06       37.30     14.67 o 
   5  11  17        0.01       -3.64     13.70 o 
   6  11  17       34.87       27.89     12.24 o 
   7  11  17        9.79        0.58     15.90 o 
   0  12  17       43.56       67.00     15.79 o 
   1  12  17        3.51       15.01     12.01 o 
   2  12  17       21.14       20.76     15.70 o 
   3  12  17        4.16        8.80     15.44 o 
   4  12  17        8.24       -1.94     13.95 o 
   5  12  17       21.59       26.57     16.55 o 
   6  12  17       41.22       36.35     16.70 o 
   1  13  17        0.76       -2.35     16.20 o 
   2  13  17        1.98      -10.95     16.11 o 
   3  13  17       11.75       28.93     16.16 o 
   4  13  17        4.70       25.37     14.96 o 
   5  13  17        0.32       14.94     23.38 o 
   0  14  17       12.19       27.90     25.17 o 
   1  14  17        0.02       19.11     16.67 o 
   2  14  17        3.55       18.02     16.99 o 
   0   0  18     2846.48     2874.02     27.50 o 
   1   0  18     2560.90     2587.88     19.09 o 
   2   0  18      942.19     1053.13     15.62 o 
   3   0  18      525.14      476.65     14.74 o 
   4   0  18      903.53     1003.90     31.15 o 
   5   0  18        1.11       11.74     18.18 o 
   6   0  18      828.30      835.92     23.53 o 
   7   0  18       19.97       38.92     14.29 o 
   8   0  18      274.87      291.94     33.57 o 
   9   0  18        4.87        3.71     13.45 o 
  10   0  18       59.95       80.16     17.45 o 
   1   1  18     2278.52     2324.57     34.49 o 
   2   1  18      153.84      146.33      8.23 o 
   3   1  18     1431.78     1425.03     16.73 o 
   4   1  18      187.26      194.10      9.71 o 
   5   1  18     1261.74     1235.57     17.37 o 
   6   1  18       30.10       29.08     13.83 o 
   7   1  18      542.48      556.67     11.26 o 
   8   1  18        6.81       22.56     10.75 o 
   9   1  18      297.36      306.51     11.42 o 
  10   1  18       26.40       33.84     12.17 o 
   0   2  18     2138.61     2233.78    125.72 o 
   1   2  18       41.41       40.71      7.82 o 
   2   2  18     2064.05     2109.17     19.54 o 
   3   2  18       15.09       10.05      8.77 o 
   4   2  18     1923.49     1956.67     14.75 o 
   5   2  18        2.21        7.77     13.65 o 
   6   2  18      892.64      903.45     34.35 o 
   7   2  18        1.23       13.78      9.94 o 
   8   2  18      543.87      551.00     11.72 o 
   9   2  18        0.02        7.08     10.19 o 
  10   2  18      241.11      242.78     12.06 o 
   1   3  18     1630.78     1590.22     15.45 o 
   2   3  18       92.62       98.50      8.69 o 
   3   3  18     1197.96     1249.61     11.55 o 
   4   3  18       83.96      109.30      8.82 o 
   5   3  18      985.53      960.02     16.78 o 
   6   3  18        0.95        1.68     13.79 o 
   7   3  18      433.42      411.40     11.41 o 
   8   3  18       29.12       32.03     10.60 o 
   9   3  18      369.66      371.18     12.65 o 
  10   3  18       16.25       -2.19     23.20 o 
   0   4  18     1314.41     1329.45     14.53 o 
   1   4  18       55.72       61.61      8.18 o 
   2   4  18     1649.69     1660.96     16.40 o 
   3   4  18        0.53        5.50      8.23 o 
   4   4  18      901.47      905.54     17.04 o 
   5   4  18       13.95       20.72     14.05 o 
   6   4  18      341.68      330.20     22.58 o 
   7   4  18        0.07        8.53      9.76 o 
   8   4  18      434.12      419.20     12.03 o 
   9   4  18      109.14      111.50     11.73 o 
   1   5  18     1594.57     1566.79     17.04 o 
   2   5  18       73.23       84.11      9.96 o 
   3   5  18     1346.88     1375.19     22.85 o 
   4   5  18       99.15      107.37     10.18 o 
   5   5  18      595.13      578.91     22.42 o 
   6   5  18       56.32       62.67     16.82 o 
   7   5  18      509.84      519.87     13.60 o 
   8   5  18       11.33       19.68     12.09 o 
   9   5  18      199.13      205.96     12.89 o 
   0   6  18     1315.19     1299.90     56.17 o 
   1   6  18      116.40      117.63      9.45 o 
   2   6  18     1300.48     1326.74     14.45 o 
   3   6  18        0.34        0.27      8.79 o 
   4   6  18      899.93      923.33     14.79 o 
   5   6  18       34.47       30.99     12.76 o 
   6   6  18      589.14      595.88     25.75 o 
   7   6  18        1.47        2.35     15.54 o 
   8   6  18      247.23      272.59     35.53 o 
   9   6  18       14.16       12.09     11.39 o 
   1   7  18     1021.30     1022.25     18.78 o 
   2   7  18      179.85      142.85     12.72 o 
   3   7  18     1588.16     1590.36     33.84 o 
   4   7  18       13.87        9.60      9.37 o 
   5   7  18      483.94      501.22     16.94 o 
   6   7  18        2.62       24.52     22.40 o 
   7   7  18      420.69      415.85     18.63 o 
   8   7  18       32.09       35.81     11.84 o 
   0   8  18      870.84      850.31     24.46 o 
   1   8  18        8.74        9.43      8.78 o 
   2   8  18      956.37      948.61     18.34 o 
   3   8  18       17.62       18.06     10.14 o 
   4   8  18      596.98      609.91     14.81 o 
   5   8  18        0.92        2.03     10.08 o 
   6   8  18      482.54      481.86     12.06 o 
   7   8  18      108.06      120.92     17.76 o 
   8   8  18      201.27      192.43     13.78 o 
   1   9  18      565.92      560.57     21.73 o 
   2   9  18       26.15       21.28      9.41 o 
   3   9  18      540.19      575.96     13.23 o 
   4   9  18       23.12       27.38     10.58 o 
   5   9  18      241.99      258.41     13.10 o 
   6   9  18        1.94       -0.99     12.17 o 
   7   9  18      242.32      236.81     20.22 o 
   0  10  18      553.45      524.44     16.30 o 
   1  10  18       24.95       26.06     13.20 o 
   2  10  18      662.14      677.88     23.96 o 
   3  10  18        0.00      -12.28     12.28 o 
   4  10  18      431.00      443.69     12.83 o 
   5  10  18       26.95       58.72     12.66 o 
   6  10  18      420.92      420.73     11.98 o 
   1  11  18      672.02      636.76     16.68 o 
   2  11  18        7.82        9.85     14.20 o 
   3  11  18      472.15      461.01     24.90 o 
   4  11  18      180.83      179.49     23.48 o 
   5  11  18      686.76      660.21     27.66 o 
   6  11  18       39.42       44.46     14.79 o 
   0  12  18      338.68      289.19     17.96 o 
   1  12  18        2.54       12.85     11.47 o 
   2  12  18      372.66      380.89     14.63 o 
   3  12  18        6.47       14.69     13.77 o 
   4  12  18      290.01      321.01     16.78 o 
   1  13  18      261.40      261.22     18.50 o 
   2  13  18        0.26       -1.98     14.89 o 
   3  13  18      152.12      158.12     15.59 o 
   1   1  19      582.24      572.02     10.02 o 
   2   1  19       40.23       45.36      8.38 o 
   3   1  19       78.89       76.20      8.81 o 
   4   1  19        7.33        7.47      9.43 o 
   5   1  19        0.44        2.81     14.56 o 
   6   1  19       33.02       30.07     14.38 o 
   7   1  19       30.56       29.94     12.50 o 
   8   1  19       10.31        8.02     11.51 o 
   9   1  19        0.54        4.97     10.98 o 
   0   2  19        0.89        6.98     10.81 o 
   1   2  19       15.15       29.21      9.37 o 
   2   2  19        7.95       15.66      9.12 o 
   3   2  19       83.13       72.76      8.73 o 
   4   2  19       58.88       59.89     10.00 o 
   5   2  19       35.90       53.12     12.63 o 
   6   2  19       14.42       20.69     14.10 o 
   7   2  19        6.23        9.07     11.04 o 
   8   2  19       20.91       18.05     12.73 o 
   9   2  19        0.49        0.21     12.10 o 
   1   3  19        6.07        5.77      9.24 o 
   2   3  19       78.44       72.50      8.39 o 
   3   3  19       28.30       18.45      9.68 o 
   4   3  19       52.61       47.39     10.06 o 
   5   3  19       36.95       37.55     11.38 o 
   6   3  19       23.10       31.94     14.15 o 
   7   3  19        2.41       18.91     15.70 o 
   8   3  19        0.22        4.52     11.49 o 
   9   3  19        0.82        7.99     12.18 o 
   0   4  19       64.05       45.93     13.68 o 
   1   4  19       29.41       38.95      9.43 o 
   2   4  19       31.67       43.08      8.83 o 
   3   4  19        3.38        3.54      9.74 o 
   4   4  19       13.00       18.74      9.87 o 
   5   4  19       11.17        4.86     11.25 o 
   6   4  19       18.72       37.59     16.26 o 
   7   4  19       23.27       45.19     16.06 o 
   8   4  19        3.81        9.13     10.31 o 
   9   4  19        1.14       -7.96     22.74 o 
   1   5  19        0.65        1.23      9.66 o 
   2   5  19        4.96       18.40      9.55 o 
   3   5  19       17.45       15.66      9.76 o 
   4   5  19        1.52        4.47     10.02 o 
   5   5  19       14.90       21.94      9.47 o 
   6   5  19        9.33       25.59     15.23 o 
   7   5  19       35.04       31.08     17.21 o 
   8   5  19        4.22       -3.90     13.60 o 
   0   6  19      236.48      236.44     27.55 o 
   1   6  19       17.27       18.17     10.31 o 
   2   6  19        3.42        6.42      8.71 o 
   3   6  19        8.88       19.66      8.86 o 
   4   6  19       17.84       16.16     10.35 o 
   5   6  19        0.86        3.55     11.09 o 
   6   6  19        0.14        2.29     13.54 o 
   7   6  19        0.04      -22.11     23.13 o 
   8   6  19        1.78       21.79     14.46 o 
   1   7  19        2.39        2.10     10.54 o 
   2   7  19       91.98       97.76     11.17 o 
   3   7  19       42.89       47.33     10.92 o 
   4   7  19       37.82       41.87     11.57 o 
   5   7  19       21.46       19.45     10.25 o 
   6   7  19        7.41        0.18     15.70 o 
   7   7  19        0.02        5.96     17.32 o 
   0   8  19      110.75       96.87     17.66 o 
   1   8  19        6.28        1.18     10.66 o 
   2   8  19        2.08        5.19     12.24 o 
   3   8  19       13.40       17.31     10.73 o 
   4   8  19        6.00      -13.29     13.29 o 
   5   8  19       10.10        9.23     12.91 o 
   6   8  19        4.29        4.75     11.67 o 
   7   8  19        0.67       29.20     18.10 o 
   1   9  19        6.68       -6.76     14.48 o 
   2   9  19       63.62       47.60     12.79 o 
   3   9  19        9.95       13.80     12.06 o 
   4   9  19        1.39       -1.90     13.33 o 
   5   9  19        8.43       -4.67     11.81 o 
   6   9  19       27.24       44.56     13.28 o 
   0  10  19        3.77       -4.69     16.26 o 
   1  10  19       10.99       13.29     12.36 o 
   2  10  19       21.54       12.40     15.58 o 
   3  10  19        0.30       20.16     15.72 o 
   4  10  19       30.51       29.95     14.29 o 
   5  10  19        2.21        8.02     13.11 o 
   1  11  19        6.86        6.87     13.23 o 
   2  11  19        3.23       10.18     14.05 o 
   3  11  19        3.59        5.24     12.64 o 
   4  11  19       27.01       21.15     16.38 o 
   0  12  19        1.13        8.26     17.80 o 
   1  12  19        9.96       22.76     15.98 o 
   2  12  19        9.11        4.06     17.96 o 
   3  12  19        1.75        9.27     22.86 o 
   0   0  20     2184.57     2115.08     26.34 o 
   1   0  20       15.13       12.93     15.84 o 
   2   0  20     3216.35     3397.92     44.44 o 
   3   0  20       19.15       27.60     13.71 o 
   4   0  20      592.77      600.83     13.76 o 
   5   0  20       40.78       41.74     15.12 o 
   6   0  20      130.65      135.39     16.75 o 
   7   0  20        5.22        3.86     21.88 o 
   8   0  20      393.77      383.52     23.56 o 
   1   1  20     1790.94     1779.74     15.36 o 
   2   1  20       12.43       30.09      8.66 o 
   3   1  20      832.36      842.87     19.67 o 
   4   1  20        6.57       16.29      9.14 o 
   5   1  20      419.22      418.88     10.93 o 
   6   1  20       50.06       54.14     15.45 o 
   7   1  20      271.06      263.77     16.22 o 
   8   1  20        0.29       16.78     14.09 o 
   0   2  20      815.28      824.98     15.52 o 
   1   2  20       22.75       30.14     10.08 o 
   2   2  20     1073.78     1067.14     11.29 o 
   3   2  20        0.25        4.17      9.67 o 
   4   2  20      507.62      502.91     10.45 o 
   5   2  20       40.47       54.78     10.45 o 
   6   2  20      271.24      281.48     14.38 o 
   7   2  20        1.78       -0.67     15.55 o 
   8   2  20      311.95      307.67     18.10 o 
   1   3  20     1051.11     1048.11     10.89 o 
   2   3  20        1.23       -1.94     10.02 o 
   3   3  20      873.10      873.19     11.72 o 
   4   3  20        0.02        0.56     10.65 o 
   5   3  20      505.29      514.86     11.76 o 
   6   3  20       20.45       24.95     20.41 o 
   7   3  20      600.92      609.61     64.01 o 
   8   3  20       23.21       30.80     18.60 o 
   0   4  20     1428.11     1412.60     17.74 o 
   1   4  20       13.82       28.58      9.74 o 
   2   4  20      575.60      580.25     11.02 o 
   3   4  20       32.27       45.33     10.34 o 
   4   4  20      767.65      767.87     13.92 o 
   5   4  20        0.82        7.25     10.95 o 
   6   4  20      895.15      883.35     16.74 o 
   7   4  20       88.21      118.12     17.32 o 
   8   4  20      252.78      229.08     18.47 o 
   1   5  20      625.09      632.27     11.79 o 
   2   5  20       11.51       15.48     10.14 o 
   3   5  20     1221.59     1189.18     12.33 o 
   4   5  20       12.32       17.94     10.61 o 
   5   5  20      351.43      333.86     10.78 o 
   6   5  20        0.00       -3.20     12.89 o 
   7   5  20      316.83      324.70     18.59 o 
   0   6  20      911.46      913.66     15.09 o 
   1   6  20       25.44       18.14     10.84 o 
   2   6  20      589.60      604.78     11.41 o 
   3   6  20        0.07        3.78     10.41 o 
   4   6  20      615.22      611.73     12.28 o 
   5   6  20        2.28        7.11     10.33 o 
   6   6  20      428.65      435.65     12.87 o 
   7   6  20        9.25       28.71     18.60 o 
   1   7  20      378.27      422.14     13.55 o 
   2   7  20       12.80        8.72     10.84 o 
   3   7  20      478.75      465.48     12.98 o 
   4   7  20        8.08       16.74     10.67 o 
   5   7  20      662.94      657.86     13.47 o 
   6   7  20        0.67       -0.25     12.24 o 
   0   8  20      304.16      330.65     18.07 o 
   1   8  20        8.61       17.98     10.99 o 
   2   8  20      510.26      501.33     12.74 o 
   3   8  20       20.11       19.30     13.09 o 
   4   8  20      574.93      602.98     14.61 o 
   5   8  20        1.20        9.16     13.97 o 
   6   8  20      269.57      267.86     12.45 o 
   1   9  20      645.84      649.03     18.36 o 
   2   9  20       15.48       24.87     13.99 o 
   3   9  20      314.93      317.80     13.51 o 
   4   9  20        0.75       -3.89     12.17 o 
   5   9  20      682.32      715.49     20.07 o 
   0  10  20      278.86      306.80     22.78 o 
   1  10  20        6.20       19.12     14.34 o 
   2  10  20      591.81      653.44     16.32 o 
   3  10  20       49.63       54.68     16.47 o 
   4  10  20      500.03      488.15     18.72 o 
   1  11  20      353.54      341.76     16.96 o 
   2  11  20       37.07       46.54     16.51 o 
   1   1  21        2.61       10.47     10.32 o 
   2   1  21      183.59      166.33      9.72 o 
   3   1  21       12.62        7.03     10.49 o 
   4   1  21        0.93        3.11     10.73 o 
   5   1  21       46.99       53.55     11.43 o 
   6   1  21        4.23        2.85     11.42 o 
   7   1  21        0.98       28.47     17.13 o 
   0   2  21      141.69      134.33     13.89 o 
   1   2  21       23.77       17.75      9.36 o 
   2   2  21        0.92       11.46     10.28 o 
   3   2  21        0.19       -5.01     10.49 o 
   4   2  21        2.11        9.47     10.60 o 
   5   2  21        6.62       24.86     10.97 o 
   6   2  21        3.33       11.77     11.47 o 
   7   2  21       10.20        9.80     17.49 o 
   1   3  21        2.28       -1.30      9.87 o 
   2   3  21       12.65       14.08     10.83 o 
   3   3  21      120.30      134.00     11.08 o 
   4   3  21       17.31       16.60     10.32 o 
   5   3  21       49.25       51.69     10.11 o 
   6   3  21        0.18        1.62     11.95 o 
   7   3  21        1.54        2.57     17.55 o 
   0   4  21        3.90       13.88     15.55 o 
   1   4  21       14.61       20.22      9.74 o 
   2   4  21        0.13        1.38     11.31 o 
   3   4  21        5.84       26.87     11.50 o 
   4   4  21        9.22       15.68     10.12 o 
   5   4  21        4.27       13.36     11.97 o 
   6   4  21        3.23       17.31     12.72 o 
   1   5  21        2.54        0.13      9.60 o 
   2   5  21       42.03       35.32     11.05 o 
   3   5  21        5.73        7.04      9.43 o 
   4   5  21       23.32       40.01     12.22 o 
   5   5  21        0.56        1.40     10.98 o 
   6   5  21        1.08       18.79     12.42 o 
   0   6  21       12.89       26.67     16.64 o 
   1   6  21       45.27       38.98     10.97 o 
   2   6  21       19.03       20.10     10.70 o 
   3   6  21       27.50       27.77     11.59 o 
   4   6  21        0.48       -6.81     10.10 o 
   5   6  21        3.75        9.84     12.48 o 
   6   6  21        7.02       16.61     15.62 o 
   1   7  21        3.61        5.56     12.17 o 
   2   7  21       10.69       17.59     11.91 o 
   3   7  21        8.98       15.93     12.49 o 
   4   7  21        6.33        8.22     12.36 o 
   5   7  21       16.75       30.89     12.83 o 
   0   8  21       40.20       17.69     15.90 o 
   1   8  21        0.35       12.97     13.05 o 
   2   8  21        6.12       14.95     13.26 o 
   3   8  21        7.04        1.26     12.99 o 
   4   8  21        6.09       13.34     14.26 o 
   1   9  21        0.26       -4.64     19.67 o 
   2   9  21        1.97       12.89     15.02 o 
   3   9  21        8.50       11.04     14.42 o 
   0   0  22     1800.69     1818.40     28.43 o 
   1   0  22       15.73       18.33     15.51 o 
   2   0  22      768.62      709.23     44.44 o 
   3   0  22       58.46       55.07     13.14 o 
   4   0  22      325.78      335.77     15.95 o 
   5   0  22       17.96       17.34     15.45 o 
   6   0  22      459.76      441.63     18.98 o 
   1   1  22      552.06      563.68     11.81 o 
   2   1  22        7.48       23.69     10.10 o 
   3   1  22     1031.99     1046.85     21.71 o 
   4   1  22        6.42        6.84     11.46 o 
   5   1  22      230.96      221.69     11.57 o 
   6   1  22       11.84       27.19     11.31 o 
   0   2  22      298.72      337.39     16.77 o 
   1   2  22       22.33       31.48      9.99 o 
   2   2  22      682.40      685.06     12.84 o 
   3   2  22        0.91        0.98     10.97 o 
   4   2  22      655.96      657.85     17.39 o 
   5   2  22       28.62       32.44     11.27 o 
   6   2  22      233.67      258.14     12.84 o 
   1   3  22      490.24      491.47     12.02 o 
   2   3  22        6.35        4.33     11.45 o 
   3   3  22      643.25      653.16     12.61 o 
   4   3  22       49.07       69.79     11.71 o 
   5   3  22      588.09      622.34     23.68 o 
   0   4  22      183.17      165.11     15.98 o 
   1   4  22       10.81        6.32     12.17 o 
   2   4  22      678.67      720.50     19.69 o 
   3   4  22       11.71       16.83     11.69 o 
   4   4  22      636.57      624.04     11.60 o 
   5   4  22        6.19       11.16     12.83 o 
   1   5  22      588.79      578.41     11.95 o 
   2   5  22        0.03       17.98     12.40 o 
   3   5  22      313.93      306.94     12.03 o 
   4   5  22       10.02       29.33     13.04 o 
   5   5  22      503.13      508.97     19.10 o 
   0   6  22      380.02      358.04     17.75 o 
   1   6  22        0.14        5.20     11.19 o 
   2   6  22      505.95      494.63     17.63 o 
   3   6  22        0.95       16.24     13.31 o 
   4   6  22      369.46      359.59     12.44 o 
   1   7  22      305.73      322.23     12.45 o 
   2   7  22       13.18        7.76     13.13 o 
   3   7  22      316.06      320.44     13.09 o 
   0   8  22      530.55      566.35     22.04 o 
   1   8  22        0.00       -5.04     14.72 o 
   1   1  23       19.11       18.27     11.68 o 
   2   1  23       49.73       35.85     11.58 o 
   3   1  23       30.25       31.98     11.67 o 
   4   1  23        0.03        2.03     11.02 o 
   0   2  23        0.69        7.88     16.85 o 
   1   2  23       10.89       10.87     11.12 o 
   2   2  23        3.25        7.14     12.24 o 
   3   2  23       20.32       21.55     12.32 o 
   4   2  23        9.12        9.46     12.03 o 
   1   3  23       21.16       32.50     11.63 o 
   2   3  23        5.99       12.45     12.14 o 
   3   3  23        0.57        7.27     12.56 o 
   0   4  23        0.18       13.69     17.34 o 
   1   4  23        1.25        6.59     12.11 o 
   2   4  23        3.83       13.49     11.78 o 
   3   4  23        0.28        5.99     13.47 o 
   1   5  23        0.17        4.04     12.95 o 
   2   5  23        0.71        4.41     13.29 o 
   0   6  23        0.13        5.96     31.71 o 
   0   0  24      228.19      238.46     23.35 o 
                                                 
